# Supplementary material for: Intact cell MALDI-TOF mass spectrometric analysis of Chroococcidiopsis cyanobacteria for classification purposes and identification of possible marker proteins
Source: PLoS One. 2018 Nov 29;13(11):e0208275. doi: 10.1371/journal.pone.0208275 (PMC6264847; doi:10.1371/journal.pone.0208275)
Supplement: S1 Table — All table sections summarize protein identifications achieved by LC-ESI-MS/MS and LC-MALDI-MS/MS. Proteins with molecular masses below 20 kDa are highlighted by a light orange background. Parameters of the identification by tandem mass spectrometry for each protein include the probability-based score, number of experimentally confirmed peptides, sequence coverage (SC) value in percents, and root mean square error (RMS90) in ppm. For each protein, the respective accession number in the Swiss-Prot database is provided together with the name (if available). Then molecular masses are shown, monoisotopic and average (in Da), calculated from the sequence using Protein Cutter (https://software.cr-hana.upol.cz/proteincutter/index.php). Both masses are also provided in such a form anticipating a cleavage of the N-terminal methionine. Isoelectric point is another parameter, which is calculated from the sequence. (XLSX) [file pone.0208275.s003.xlsx]

## Sheet: Legend
Intact cell MALDI-TOF mass spectrometric analysis of Chroococcidiopsis cyanobacteria for classification purposes and identification of possible marker proteins
Marek Šebela et al., S1 table
All table sections summarize protein identifications achieved by LC-ESI-MS/MS and LC-MALDI-MS/MS. Proteins with molecular masses below 20 kDa are highlighted by a light orange background.
For each protein, the respective accession number in the Swiss-Prot database is provided together with the name (if available). Then molecular masses are shown, monoisotopic and average (in Da), calculated from the sequence using Protein Cutter (https://software.cr-hana.upol.cz/proteincutter/index.php). Both masses are also provided in such a form anticipating a cleavage of the N-terminal methion…
Parameters of the identification by tandem mass spectrometry for each protein include the probability-based score, number of experimentally confirmed peptides, sequence coverage (SC) value in percents, and root mean square error (RMS90) in ppm.

## Sheet: CCALA_043_LC_ESI
Accession	CCALA_043_LC_ESI, Protein Name	MW [kDa]	Monoisotopic Mass	Average Mass	Monoisotopic Mass (- Met)	Average Mass (-Met)	Corresponding Peak (m/z)	pI	Alt. Proteins	Scores	Peptides	SC [%]	RMS90 [ppm]
K9TSY6	Photosystem I reaction center subunit XII OS=Chroococcidiopsis thermalis PCC 7203 GN=psaM PE=3 SV=1	3.4	3404.91	3407.12	3273.87	3275.92		5.8	1	62.8 (M:62.8)	2	51.6	5.56
K9TYK3	Cytochrome b559 subunit beta OS=Chroococcidiopsis thermalis PCC 7203 GN=psbF PE=3 SV=1	5.1	5059.67	5062.99	4928.63	4931.79	4933	10.8	1	231.1 (M:231.1)	5	100	6.02
K9TUG4	Photosystem one PsaX OS=Chroococcidiopsis thermalis PCC 7203 GN=Chro_0654 PE=4 SV=1	5.3	5275.89	5279.24	5144.85	5148.04	5151	9.7	1	160.7 (M:160.7)	3	50	2.89
K9U763	Uncharacterized protein OS=Chroococcidiopsis thermalis PCC 7203 GN=Chro_5057 PE=4 SV=1	5.3	5294.73	5298.08	5163.69	5166.88	5167	10	1	70.4 (M:70.4)	2	35.6	4.44
K9TUI5	50S ribosomal protein L34 OS=Chroococcidiopsis thermalis PCC 7203 GN=rpmH PE=3 SV=1	5.3	5303	5306.24	5171.96	5175.04		12.5	1	73.2 (M:73.2)	2	25	2.9
K9U1Q9	Uncharacterized protein OS=Chroococcidiopsis thermalis PCC 7203 GN=Chro_2888 PE=4 SV=1	6	5974.15	5977.77	5843.11	5846.57		9.9	1	93.6 (M:93.6)	2	37.3	4.26
K9U1S7	CAB/ELIP/HLIP-like protein OS=Chroococcidiopsis thermalis PCC 7203 GN=Chro_2721 PE=4 SV=1	6.3	6268.28	6272.37	6137.24	6141.17	6145	6.5	1	55.7 (M:55.7)	1	15.8	3.98
K9TXV0	CsbD family protein OS=Chroococcidiopsis thermalis PCC 7203 GN=Chro_1487 PE=4 SV=1	6.3	6289.16	6292.91	6158.12	6161.71	6163	5.3	1	35.0 (M:35.0)	1	25.4	4.51
K9U2F4	Uncharacterized protein OS=Chroococcidiopsis thermalis PCC 7203 GN=Chro_3565 PE=4 SV=1	6.5	6484.29	6488.33	6353.25	6357.13		5.8	1	68.0 (M:68.0)	1	17.7	5.76
K9TWX6	50S ribosomal protein L32 OS=Chroococcidiopsis thermalis PCC 7203 GN=rpmF PE=3 SV=1	6.6	6646.54	6650.58	6515.5	6519.38	6519	9.9	1	31.8 (M:31.8)	1	25.4	1.72
K9U0Q2	Uncharacterized protein OS=Chroococcidiopsis thermalis PCC 7203 GN=Chro_2737 PE=4 SV=1	7	7009.65	7014.01	6878.61	6882.81	6879	4.4	1	143.5 (M:143.5)	3	61.7	6.92
K9U6N8	30S ribosomal protein S21 OS=Chroococcidiopsis thermalis PCC 7203 GN=rpsU PE=3 SV=1	7	7014.91	7019.24	6883.87	6888.04		11.6	1	40.6 (M:40.6)	1	13.6	3.65
K9U7C3	Uncharacterized protein OS=Chroococcidiopsis thermalis PCC 7203 GN=Chro_4927 PE=4 SV=1	7.1	7053.72	7058.09	6922.68	6926.89		9.1	1	227.1 (M:227.1)	5	66.7	6.22
K9U1N1	30S ribosomal protein S21 OS=Chroococcidiopsis thermalis PCC 7203 GN=rpsU PE=3 SV=1	7.2	7160.06	7164.43	7029.02	7033.23	7034	11.9	1	147.0 (M:147.0)	3	54.2	1.79
K9TZI4	50S ribosomal protein L33 OS=Chroococcidiopsis thermalis PCC 7203 GN=rpmG PE=3 SV=1	7.4	7413.87	7418.73	7282.83	7287.53		10.3	1	54.5 (M:54.5)	1	17.2	3.87
K9U6P2	Uncharacterized protein OS=Chroococcidiopsis thermalis PCC 7203 GN=Chro_5132 PE=4 SV=1	7.7	7704.89	7709.6	7573.85	7578.4		5	1	65.2 (M:65.2)	1	22.9	0.89
K9TUU0	Uncharacterized protein OS=Chroococcidiopsis thermalis PCC 7203 GN=Chro_0759 PE=4 SV=1	7.8	7769.86	7774.62	7638.82	7643.42		4.7	1	168.1 (M:168.1)	3	41.7	3.25
K9U5W7	Photosystem II reaction center protein H OS=Chroococcidiopsis thermalis PCC 7203 GN=psbH PE=3 SV=1	7.8	7770.21	7775.25	7639.17	7644.05		6	1	63.3 (M:63.3)	1	14.5	0.55
K9U510	Phycobilisome 7.8 kDa linker polypeptide, allophycocyanin-associated, core OS=Chroococcidiopsis thermalis PCC 7203 GN=Chro_4322 PE=3 SV=1	7.8	7831.12	7836.36	7700.08	7705.16		10.7	1	512.3 (M:512.3)	11	80.6	3.54
K9U6A9	Uncharacterized protein OS=Chroococcidiopsis thermalis PCC 7203 GN=Chro_4565 PE=4 SV=1	8	7958.19	7963.23	7827.15	7832.03	7837	4.8	1	72.5 (M:72.5)	2	35.1	6.6
K9U617	ATP synthase subunit c OS=Chroococcidiopsis thermalis PCC 7203 GN=atpE PE=3 SV=1	8.1	8071.43	8076.55	7940.39	7945.35		4.6	1	42.3 (M:42.3)	1	27.2	4.29
K9TXQ2	NAD(P)H-quinone oxidoreductase subunit O OS=Chroococcidiopsis thermalis PCC 7203 GN=ndhO PE=3 SV=1	8.1	8108.17	8113.27	7977.13	7982.07		5.2	1	38.9 (M:38.9)	1	12.7	2.03
K9U2Y0	Uncharacterized protein OS=Chroococcidiopsis thermalis PCC 7203 GN=Chro_3541 PE=4 SV=1	8.3	8260.64	8265.93	8129.6	8134.73	8133	4.2	1	74.7 (M:74.7)	1	15.1	1.61
K9TYD6	30S ribosomal protein S18 OS=Chroococcidiopsis thermalis PCC 7203 GN=rpsR PE=3 SV=1	8.3	8313.75	8318.91	8182.71	8187.71	8189	10.9	1	465.9 (M:465.9)	12	70.4	4.81
K9TXE8	Uncharacterized protein OS=Chroococcidiopsis thermalis PCC 7203 GN=Chro_1140 PE=4 SV=1	8.4	8441.41	8446.63	8310.37	8315.43		4.6	1	53.9 (M:53.9)	1	22.2	3.45
K9TU84	Translation initiation factor IF-1 OS=Chroococcidiopsis thermalis PCC 7203 GN=infA PE=3 SV=1	8.5	8545.6	8551.01	8414.56	8419.81		9.8	1	157.0 (M:157.0)	4	62.2	2.54
K9U6N7	Uncharacterized protein OS=Chroococcidiopsis thermalis PCC 7203 GN=Chro_4711 PE=4 SV=1	8.7	8666.55	8672.02	8535.51	8540.82	8542	8.2	1	315.1 (M:315.1)	6	75.3	3.79
K9TVB5	Photosystem I iron-sulfur center OS=Chroococcidiopsis thermalis PCC 7203 GN=psaC PE=3 SV=1	8.8	8824.07	8830.29	8693.03	8699.09		5.7	1	329.8 (M:329.8)	7	66.7	4.37
K9TTL0	50S ribosomal protein L29 OS=Chroococcidiopsis thermalis PCC 7203 GN=rpmC PE=3 SV=1	8.9	8901.85	8907.26	8770.81	8776.06	8777	8.1	1	129.8 (M:129.8)	2	20.8	2.87
K9U3R5	CpcD phycobilisome linker domain protein OS=Chroococcidiopsis thermalis PCC 7203 GN=Chro_3410 PE=4 SV=1	8.9	8913.53	8919.17	8782.49	8787.97		9.9	1	386.2 (M:386.2)	12	94.9	3.27
K9U4J5	DNA-directed RNA polymerase subunit omega OS=Chroococcidiopsis thermalis PCC 7203 GN=rpoZ PE=3 SV=1	9.1	9091.61	9097.42	8960.57	8966.22		5.8	1	152.2 (M:152.2)	3	48.1	1.72
K9TX05	50S ribosomal protein L28 OS=Chroococcidiopsis thermalis PCC 7203 GN=rpmB PE=3 SV=1	9.1	9132.87	9138.69	9001.83	9007.49	9008	10.9	1	44.3 (M:44.3)	1	11.5	1.02
K9TX25	Photosystem I reaction center subunit PsaK OS=Chroococcidiopsis thermalis PCC 7203 GN=Chro_1412 PE=4 SV=1	9.4	9415.26	9421.25	9284.22	9290.05		10.3	1	67.8 (M:67.8)	1	17.4	3.01
K9U2F5	Uncharacterized protein OS=Chroococcidiopsis thermalis PCC 7203 GN=Chro_3328 PE=4 SV=1	9.5	9492.65	9498.65	9361.61	9367.45		4.7	1	85.9 (M:85.9)	2	25	6.3
K9TY84	UPF0296 protein Chro_1822 OS=Chroococcidiopsis thermalis PCC 7203 GN=Chro_1822 PE=3 SV=1	9.5	9498.07	9503.83	9367.03	9372.63		8.4	1	108.8 (M:108.8)	3	27.6	6.03
K9TXI0	Uncharacterized protein OS=Chroococcidiopsis thermalis PCC 7203 GN=Chro_2035 PE=4 SV=1	9.6	9621.84	9628.03	9490.8	9496.83	9492	6.1	1	47.7 (M:47.7)	1	14.5	3.86
K9TYE9	UPF0367 protein Chro_1682 OS=Chroococcidiopsis thermalis PCC 7203 GN=Chro_1682 PE=3 SV=1	9.7	9676.93	9682.98	9545.89	9551.78		6.2	1	229.0 (M:229.0)	5	49.4	4.61
K9TVJ1	Molybdopterin synthase subunit MoaD OS=Chroococcidiopsis thermalis PCC 7203 GN=Chro_1311 PE=4 SV=1	9.9	9892.04	9898.17	9761	9766.97		4.5	1	131.5 (M:131.5)	3	44	3.75
K9U2M6	50S ribosomal protein L27 OS=Chroococcidiopsis thermalis PCC 7203 GN=rpmA PE=3 SV=1	10	9987.34	9993.37	9856.3	9862.17	9864	11.3	1	297.6 (M:297.6)	7	61.1	2.32
K9U4A1	Bacterial nucleoid protein Hbs OS=Chroococcidiopsis thermalis PCC 7203 GN=Chro_4054 PE=3 SV=1	10	10014.3	10020.5	9883.25	9889.26		7.9	1	1358.7 (M:1358.7)	23	81.9	2.36
K9TXE7	Glutaredoxin OS=Chroococcidiopsis thermalis PCC 7203 GN=Chro_1728 PE=3 SV=1	10.1	10137.1	10143.6	10006.1	10012.4	10007	6.7	1	104.6 (M:104.6)	3	47.8	1.81
K9U5C3	Uncharacterized protein OS=Chroococcidiopsis thermalis PCC 7203 GN=Chro_4414 PE=4 SV=1	10.1	10141.1	10147.4	10010	10016.2	10020	6.7	1	70.9 (M:70.9)	1	11.5	1.47
K9TSC9	30S ribosomal protein S19 OS=Chroococcidiopsis thermalis PCC 7203 GN=rpsS PE=3 SV=1	10.2	10227.5	10233.9	10096.5	10102.7	10104	10.8	1	284.6 (M:284.6)	6	38	1.58
K9TYB3	30S ribosomal protein S16 OS=Chroococcidiopsis thermalis PCC 7203 GN=rpsP PE=3 SV=1	10.3	10265.5	10271.8	10134.5	10140.6		10.5	1	367.8 (M:367.8)	6	60	1.22
K9U484	Uncharacterized protein OS=Chroococcidiopsis thermalis PCC 7203 GN=Chro_4500 PE=4 SV=1	10.3	10303.9	10310.1	10172.8	10178.9		4.4	1	89.6 (M:89.6)	3	35.6	1.5
K9U7B7	Sec-independent protein translocase protein TatA OS=Chroococcidiopsis thermalis PCC 7203 GN=tatA PE=3 SV=1	10.4	10368.3	10374.8	10237.3	10243.6		4.7	1	31.8 (M:31.8)	1	13.7	1.33
K9TYB6	30S ribosomal protein S15 OS=Chroococcidiopsis thermalis PCC 7203 GN=rpsO PE=3 SV=1	10.4	10370.6	10376.9	10239.5	10245.7	10245	10.2	1	249.3 (M:249.3)	5	52.8	3.04
K9U6F7	Uncharacterized protein OS=Chroococcidiopsis thermalis PCC 7203 GN=Chro_5325 PE=4 SV=1	10.6	10569.1	10576	10438.1	10444.8	10442	4.5	1	366.8 (M:366.8)	6	66	3.87
K9U2S3	Uncharacterized protein OS=Chroococcidiopsis thermalis PCC 7203 GN=Chro_3684 PE=4 SV=1	10.7	10700.6	10707.2	10569.6	10576		4.6	1	240.4 (M:240.4)	4	51	2.25
K9U1Q3	Aspartyl/glutamyl-tRNA(Asn/Gln) amidotransferase subunit C OS=Chroococcidiopsis thermalis PCC 7203 GN=gatC PE=3 SV=1	10.9	10886.5	10893.2	10755.5	10762		4.3	1	45.5 (M:45.5)	1	9.4	1.83
K9TSC2	30S ribosomal protein S17 OS=Chroococcidiopsis thermalis PCC 7203 GN=rpsQ PE=3 SV=1	10.9	10894.9	10901.6	10763.8	10770.4		9.9	1	135.9 (M:135.9)	3	44.2	3.21
K9TVW7	Microcompartments protein OS=Chroococcidiopsis thermalis PCC 7203 GN=Chro_1010 PE=4 SV=1	10.9	10900.8	10907.6	10769.8	10776.4		6.1	2	38.3 (M:38.3)	1	8.8	3.31
K9TSQ9	Uncharacterized protein OS=Chroococcidiopsis thermalis PCC 7203 GN=Chro_0287 PE=4 SV=1	10.9	10910.7	10917.4	10779.7	10786.2		7.9	1	44.0 (M:44.0)	1	18.6	2.78
K9TSW3	Uncharacterized protein OS=Chroococcidiopsis thermalis PCC 7203 GN=Chro_0355 PE=4 SV=1	11.2	11174.8	11181.5	11043.7	11050.3		5.3	1	183.2 (M:183.2)	3	27.8	5.07
K9U7I2	RNP-1 like RNA-binding protein OS=Chroococcidiopsis thermalis PCC 7203 GN=Chro_5412 PE=4 SV=1	11.2	11225.4	11232.4	11094.4	11101.2		5.5	1	191.7 (M:191.7)	2	19.8	0.47
K9TTV4	30S ribosomal protein S20 OS=Chroococcidiopsis thermalis PCC 7203 GN=rpsT PE=3 SV=1	11.4	11396.2	11403.3	11265.1	11272.1	11272	10.8	1	235.7 (M:235.7)	6	28	1.75
K9U7G6	Uncharacterized protein OS=Chroococcidiopsis thermalis PCC 7203 GN=Chro_5183 PE=4 SV=1	11.4	11421.1	11428.3	11290.1	11297.1	11297	4.9	1	291.2 (M:291.2)	5	48	4.98
K9TWH9	Ethanolamine utilization protein EutN/carboxysome structural protein Ccml OS=Chroococcidiopsis thermalis PCC 7203 GN=Chro_1008 PE=4 SV=1	11.4	11440	11447	11309	11315.8		6.6	1	37.7 (M:37.7)	1	11.5	0.42
K9U809	Phosphoribosylformylglycinamidine synthase subunit PurS OS=Chroococcidiopsis thermalis PCC 7203 GN=purS PE=3 SV=1	11.5	11541.8	11549.3	11410.8	11418.1	11415	5.3	1	38.5 (M:38.5)	1	10.9	2.71
K9U2Y9	RNP-1 like RNA-binding protein OS=Chroococcidiopsis thermalis PCC 7203 GN=Chro_3551 PE=4 SV=1	11.6	11601.7	11608.9	11470.7	11477.7	11477	6.4	2	359.8 (M:359.8)	7	52.4	1.98
K9U610	Uncharacterized protein OS=Chroococcidiopsis thermalis PCC 7203 GN=Chro_4442 PE=4 SV=1	11.8	11755.3	11762.5	11624.2	11631.3		10.1	1	49.6 (M:49.6)	1	14.6	2.36
K9TYP4	Uncharacterized protein OS=Chroococcidiopsis thermalis PCC 7203 GN=Chro_1749 PE=4 SV=1	11.8	11780	11787.5	11649	11656.3	11654	5.3	1	300.0 (M:300.0)	6	36.4	2.22
K9TT59	Thioredoxin OS=Chroococcidiopsis thermalis PCC 7203 GN=Chro_0470 PE=3 SV=1	11.8	11799.2	11806.9	11668.1	11675.7		6	1	129.8 (M:129.8)	3	40	2.85
K9TU95	10 kDa chaperonin OS=Chroococcidiopsis thermalis PCC 7203 GN=groS PE=3 SV=1	11.8	11822.3	11829.6	11691.2	11698.4		5.5	1	157.4 (M:157.4)	4	45.9	1.98
K9U551	Uncharacterized protein OS=Chroococcidiopsis thermalis PCC 7203 GN=Chro_4564 PE=4 SV=1	11.8	11822.9	11830.7	11691.9	11699.5		6.1	1	74.3 (M:74.3)	2	21.4	1.7
K9U2L8	CpcD phycobilisome linker domain protein OS=Chroococcidiopsis thermalis PCC 7203 GN=Chro_3409 PE=4 SV=1	11.9	11866.9	11874.3	11735.8	11743.1		9.6	1	404.6 (M:404.6)	7	49.5	1.56
K9U169	Cytochrome c6 OS=Chroococcidiopsis thermalis PCC 7203 GN=petJ PE=3 SV=1	11.9	11880.1	11887.9	11749.1	11756.7		9	1	84.8 (M:84.8)	1	10.8	2.32
K9U8M9	Glutaredoxin OS=Chroococcidiopsis thermalis PCC 7203 GN=Chro_5402 PE=3 SV=1	12	11989.1	11996.8	11858	11865.6	11867	6.7	1	122.3 (M:122.3)	2	10.7	1.38
K9TUS3	50S ribosomal protein L23 OS=Chroococcidiopsis thermalis PCC 7203 GN=rplW PE=3 SV=1	12.1	12063.8	12071.3	11932.7	11940.1		10.2	1	373.1 (M:373.1)	9	70.2	1.91
K9TU79	Uncharacterized protein OS=Chroococcidiopsis thermalis PCC 7203 GN=Chro_0002 PE=4 SV=1	12.1	12074.1	12081.5	11943.1	11950.3		4.7	1	316.6 (M:316.6)	5	49.1	2.12
K9U3Y4	Uncharacterized protein OS=Chroococcidiopsis thermalis PCC 7203 GN=Chro_4136 PE=4 SV=1	12.1	12091.3	12098.7	11960.3	11967.5		5.4	1	53.1 (M:53.1)	1	10.1	2.9
K9U6W1	30S ribosomal protein S10 OS=Chroococcidiopsis thermalis PCC 7203 GN=rpsJ PE=3 SV=1	12.1	12115.5	12123.1	11984.5	11991.9		9.7	1	364.6 (M:364.6)	7	43.8	1.74
K9TWE1	30S ribosomal protein S6 OS=Chroococcidiopsis thermalis PCC 7203 GN=rpsF PE=3 SV=1	12.2	12204.2	12211.9	12073.1	12080.7	12077	4.9	1	347.6 (M:347.6)	8	65.4	1.96
K9TW12	Uncharacterized protein OS=Chroococcidiopsis thermalis PCC 7203 GN=Chro_1503 PE=4 SV=1	12.2	12213.5	12221	12082.5	12089.8		10.1	1	136.1 (M:136.1)	3	34.6	0.81
K9TW83	Uncharacterized protein OS=Chroococcidiopsis thermalis PCC 7203 GN=Chro_0899 PE=4 SV=1	12.2	12240.3	12248	12109.3	12116.8		4.6	1	39.2 (M:39.2)	1	11.1	5.3
K9TWW8	Nucleoid-associated protein Chro_1546 OS=Chroococcidiopsis thermalis PCC 7203 GN=Chro_1546 PE=3 SV=1	12.5	12485.2	12493.4	12354.2	12362.2		4.8	1	236.2 (M:236.2)	6	61.2	0.97
K9U4A8	Uncharacterized protein OS=Chroococcidiopsis thermalis PCC 7203 GN=Chro_4530 PE=4 SV=1	12.6	12551.4	12558.9	12420.4	12427.7		5.9	1	51.9 (M:51.9)	1	15.5	0.91
K9TWV8	Cell division topological specificity factor OS=Chroococcidiopsis thermalis PCC 7203 GN=minE PE=3 SV=1	12.6	12648.3	12656.2	12517.3	12525		4.8	1	130.0 (M:130.0)	4	32.7	5.28
K9U4K2	Photosystem II reaction center Psb28 protein OS=Chroococcidiopsis thermalis PCC 7203 GN=psb28 PE=3 SV=1	12.7	12717.2	12725.3	12586.1	12594.1		4.8	1	114.4 (M:114.4)	3	30.6	1.88
K9U257	Nitrogen regulatory protein P-II family OS=Chroococcidiopsis thermalis PCC 7203 GN=Chro_2830 PE=3 SV=1	12.9	12852.1	12860.1	12721	12728.9		8.9	1	196.9 (M:196.9)	4	35.7	3.37
K9TYB9	Uncharacterized protein OS=Chroococcidiopsis thermalis PCC 7203 GN=Chro_2073 PE=4 SV=1	12.9	12871.7	12879.8	12740.6	12748.6		5.1	1	107.9 (M:107.9)	3	27.4	2.07
K9TYP3	Low temperature-induced protein OS=Chroococcidiopsis thermalis PCC 7203 GN=Chro_1993 PE=4 SV=1	13.1	13113.9	13122	12982.8	12990.8		9.2	1	342.4 (M:342.4)	7	42.6	1.75
K9TYZ4	Uncharacterized protein OS=Chroococcidiopsis thermalis PCC 7203 GN=Chro_1875 PE=4 SV=1	13.1	13119.8	13127.8	12988.7	12996.6		5.1	1	40.6 (M:40.6)	1	10.3	2.61
K9U6E7	Ribulose 1,5-bisphosphate carboxylase small subunit OS=Chroococcidiopsis thermalis PCC 7203 GN=Chro_5315 PE=4 SV=1	13.2	13191.5	13200	13060.4	13068.8		6.5	1	178.4 (M:178.4)	4	46.5	3.19
K9TU77	50S ribosomal protein L17 OS=Chroococcidiopsis thermalis PCC 7203 GN=rplQ PE=3 SV=1	13.2	13223.2	13231.5	13092.2	13100.3		10.9	1	52.7 (M:52.7)	1	6.9	2.27
K9TU90	50S ribosomal protein L18 OS=Chroococcidiopsis thermalis PCC 7203 GN=rplR PE=3 SV=1	13.2	13249.1	13257.1	13118	13125.9		10.1	1	84.7 (M:84.7)	2	26.9	1.5
K9TU94	50S ribosomal protein L14 OS=Chroococcidiopsis thermalis PCC 7203 GN=rplN PE=3 SV=1	13.4	13384.2	13392.6	13253.2	13261.4		10.5	1	168.7 (M:168.7)	4	36.9	2.13
K9TYF8	Photosystem I reaction center subunit IV OS=Chroococcidiopsis thermalis PCC 7203 GN=psaE PE=3 SV=1	13.4	13392	13400.1	13260.9	13268.9	13267	9.4	1	1210.2 (M:1210.2)	18	75.8	0.83
K9U846	Glyoxalase/bleomycin resistance protein/dioxygenase OS=Chroococcidiopsis thermalis PCC 7203 GN=Chro_5032 PE=4 SV=1	13.4	13399.9	13408.3	13268.8	13277.1		6	1	38.5 (M:38.5)	1	9	20.03
K9TUA0	50S ribosomal protein L22 OS=Chroococcidiopsis thermalis PCC 7203 GN=rplV PE=3 SV=1	13.4	13416.2	13424.7	13285.2	13293.5		10.4	1	303.4 (M:303.4)	6	52.5	1.18
K9TT65	50S ribosomal protein L24 OS=Chroococcidiopsis thermalis PCC 7203 GN=rplX PE=3 SV=1	13.4	13428.3	13436.8	13297.2	13305.6		10.1	1	116.2 (M:116.2)	2	24.2	1.25
K9TX60	Uncharacterized protein OS=Chroococcidiopsis thermalis PCC 7203 GN=Chro_1230 PE=4 SV=1	13.5	13505.3	13513.6	13374.2	13382.4		9.2	1	226.8 (M:226.8)	6	44.3	1.52
K9TS80	Uncharacterized protein OS=Chroococcidiopsis thermalis PCC 7203 GN=Chro_0146 PE=4 SV=1	13.6	13572.2	13580.6	13441.1	13449.4		4	1	136.6 (M:136.6)	3	57.1	2.74
K9U5F7	50S ribosomal protein L20 OS=Chroococcidiopsis thermalis PCC 7203 GN=rplT PE=3 SV=1	13.6	13582.6	13591.2	13451.6	13460		12.1	1	238.5 (M:238.5)	5	26.5	1.76
K9U057	50S ribosomal protein L7/L12 OS=Chroococcidiopsis thermalis PCC 7203 GN=rplL PE=3 SV=1	13.7	13676.2	13684.9	13545.2	13553.7	13552	4.7	1	329.8 (M:329.8)	6	71.8	1.34
K9TTJ3	30S ribosomal protein S11 OS=Chroococcidiopsis thermalis PCC 7203 GN=rpsK PE=3 SV=1	13.8	13796.2	13804.8	13665.2	13673.6		11.2	1	167.4 (M:167.4)	2	20	2.02
K9U495	Uncharacterized protein OS=Chroococcidiopsis thermalis PCC 7203 GN=Chro_4515 PE=4 SV=1	13.8	13845.4	13853.9	13714.4	13722.7		4.2	1	152.0 (M:152.0)	3	32.8	3.39
K9TUJ2	Uncharacterized protein OS=Chroococcidiopsis thermalis PCC 7203 GN=Chro_0271 PE=4 SV=1	14	13974.2	13983.4	13843.2	13852.2		9.3	1	76.6 (M:76.6)	2	23.4	2.28
K9U5R7	30S ribosomal protein S12 OS=Chroococcidiopsis thermalis PCC 7203 GN=rpsL PE=3 SV=1	14	13979.8	13988.4	13848.7	13857.2		11.4	1	116.0 (M:116.0)	3	27.4	2.51
K9TUQ2	30S ribosomal protein S13 OS=Chroococcidiopsis thermalis PCC 7203 GN=rpsM PE=3 SV=1	14.2	14218.8	14227.4	14087.7	14096.2		11.2	1	562.5 (M:562.5)	13	65.9	6.46
K9U7L5	Uncharacterized protein OS=Chroococcidiopsis thermalis PCC 7203 GN=Chro_5045 PE=4 SV=1	14.5	14517.2	14526.2	14386.2	14395		6.7	1	196.5 (M:196.5)	5	22.9	2.28
K9U7R5	Plastocyanin OS=Chroococcidiopsis thermalis PCC 7203 GN=petE PE=3 SV=1	14.6	14616.6	14626	14485.6	14494.8		9.1	1	608.6 (M:608.6)	15	51.1	1.55
K9U1B6	50S ribosomal protein L21 OS=Chroococcidiopsis thermalis PCC 7203 GN=rplU PE=3 SV=1	14.8	14774.9	14784	14643.9	14652.8		9.4	1	230.9 (M:230.9)	4	49.6	1.25
K9U0R8	50S ribosomal protein L11 OS=Chroococcidiopsis thermalis PCC 7203 GN=rplK PE=3 SV=1	14.9	14916.9	14926.5	14785.9	14795.3		9.7	1	43.7 (M:43.7)	1	7.1	3.06
K9TTK4	30S ribosomal protein S8 OS=Chroococcidiopsis thermalis PCC 7203 GN=rpsH PE=3 SV=1	15.1	15081.1	15090.6	14950.1	14959.4		10.5	1	141.1 (M:141.1)	3	29.1	2.25
K9U5L4	Nucleic acid binding OB-fold tRNA/helicase-type OS=Chroococcidiopsis thermalis PCC 7203 GN=Chro_4516 PE=4 SV=1	15.2	15230	15239.5	15099	15108.3		9.6	1	98.7 (M:98.7)	2	20.3	1.5
K9U6Z5	Transcriptional regulator, AbrB family OS=Chroococcidiopsis thermalis PCC 7203 GN=Chro_4976 PE=4 SV=1	15.3	15293.8	15303.2	15162.7	15172		6.1	1	421.0 (M:421.0)	9	56.9	2.13
K9TTI6	30S ribosomal protein S9 OS=Chroococcidiopsis thermalis PCC 7203 GN=rpsI PE=3 SV=1	15.4	15425.2	15434.7	15294.2	15303.5		10.2	1	74.4 (M:74.4)	2	17.9	0.76
K9TUQ7	50S ribosomal protein L15 OS=Chroococcidiopsis thermalis PCC 7203 GN=rplO PE=3 SV=1	15.5	15465.5	15475	15334.5	15343.8		10.8	1	316.9 (M:316.9)	7	41.9	2.01
K9U2E0	Uncharacterized protein OS=Chroococcidiopsis thermalis PCC 7203 GN=Chro_3548 PE=4 SV=1	15.5	15475.8	15485.6	15344.8	15354.4		5.3	1	64.7 (M:64.7)	1	9.6	2.97
K9TWE5	Uncharacterized protein OS=Chroococcidiopsis thermalis PCC 7203 GN=Chro_0972 PE=4 SV=1	15.5	15540.3	15550.1	15409.3	15418.9		4.8	1	178.0 (M:178.0)	4	41.8	1.03
K9U6M6	Uncharacterized protein OS=Chroococcidiopsis thermalis PCC 7203 GN=Chro_4869 PE=4 SV=1	15.8	15751.8	15761.3	15620.8	15630.1		4.8	1	166.5 (M:166.5)	4	28.3	1.61
K9U6S7	Photosystem I protein PsaD OS=Chroococcidiopsis thermalis PCC 7203 GN=Chro_4755 PE=4 SV=1	15.8	15766.2	15776.1	15635.1	15644.9	15640	9.5	1	1133.4 (M:1133.4)	27	86.6	2.27
K9TUR8	50S ribosomal protein L16 OS=Chroococcidiopsis thermalis PCC 7203 GN=rplP PE=3 SV=1	16	15959.5	15969.8	15828.5	15838.6		11.6	1	223.9 (M:223.9)	5	32.4	1.25
K9U4Y8	ATP synthase subunit b' OS=Chroococcidiopsis thermalis PCC 7203 GN=atpG PE=3 SV=1	16	15980.4	15990.2	15849.3	15859		5.3	1	80.4 (M:80.4)	2	17.6	0.9
K9U6N9	Uncharacterized protein OS=Chroococcidiopsis thermalis PCC 7203 GN=Chro_4532 PE=4 SV=1	16	15985.3	15995.5	15854.2	15864.3		9.1	1	249.8 (M:249.8)	5	51.4	1.31
K9TWA1	Uncharacterized protein OS=Chroococcidiopsis thermalis PCC 7203 GN=Chro_1304 PE=4 SV=1	16.4	16353.7	16363.9	16222.6	16232.7		9.1	1	134.7 (M:134.7)	2	8.5	0.38
K9TZ64	Photosystem II lipoprotein Psb27 OS=Chroococcidiopsis thermalis PCC 7203 GN=psb27 PE=3 SV=1	16.7	16689.6	16700.3	16558.6	16569.1		9.4	1	54.3 (M:54.3)	1	7.3	3.44
K9U3L6	Pentapeptide repeat protein OS=Chroococcidiopsis thermalis PCC 7203 GN=Chro_3344 PE=4 SV=1	16.8	16840.7	16851.4	16709.7	16720.2		9.6	1	146.5 (M:146.5)	3	28.1	1.17
K9U3N7	50S ribosomal protein L9 OS=Chroococcidiopsis thermalis PCC 7203 GN=rplI PE=3 SV=1	16.8	16849.3	16859.7	16718.3	16728.5		9.5	1	207.3 (M:207.3)	5	38.8	1.42
K9TUP6	50S ribosomal protein L13 OS=Chroococcidiopsis thermalis PCC 7203 GN=rplM PE=3 SV=1	16.9	16933.1	16943.7	16802.1	16812.5		10.1	1	230.6 (M:230.6)	5	44.7	1.54
K9U3E1	Photosystem II 12 kDa extrinsic protein OS=Chroococcidiopsis thermalis PCC 7203 GN=psbU PE=3 SV=1	17	16965.9	16976.5	16834.9	16845.3		9.1	1	637.4 (M:637.4)	12	51.6	1.29
K9U830	Photosystem II protein PsbQ OS=Chroococcidiopsis thermalis PCC 7203 GN=Chro_5012 PE=4 SV=1	17	16981.9	16992.5	16850.9	16861.3		7.9	1	138.7 (M:138.7)	3	29.8	1.54
K9TWN7	Rhodanese domain protein OS=Chroococcidiopsis thermalis PCC 7203 GN=Chro_1252 PE=4 SV=1	17	17000.4	17011.1	16869.3	16879.9		5.1	1	763.2 (M:763.2)	13	83.1	1.22
K9U8F2	Ribosome maturation factor RimP OS=Chroococcidiopsis thermalis PCC 7203 GN=rimP PE=3 SV=1	17.1	17105.9	17116.5	16974.9	16985.3	16985	4.9	1	39.0 (M:39.0)	1	7.2	3.38
K9TXD1	Uncharacterized protein OS=Chroococcidiopsis thermalis PCC 7203 GN=Chro_1977 PE=4 SV=1	17.2	17170.1	17180.6	17039.1	17049.4		4.8	1	48.6 (M:48.6)	1	5.3	0.78
K9U3P7	Allophycocyanin beta subunit apoprotein OS=Chroococcidiopsis thermalis PCC 7203 GN=Chro_4321 PE=3 SV=1	17.4	17381.7	17392.9	17250.7	17261.7		5.5	1	490.2 (M:490.2)	7	55.9	1.62
K9U364	Phycocyanin OS=Chroococcidiopsis thermalis PCC 7203 GN=Chro_3402 PE=3 SV=1	17.5	17450.5	17461.6	17319.5	17330.4		6.3	1	113.8 (M:113.8)	2	16	0.79
K9U368	Phycocyanin, alpha subunit OS=Chroococcidiopsis thermalis PCC 7203 GN=Chro_3407 PE=3 SV=1	17.5	17510.6	17521.7	17379.6	17390.5		6.3	1	1305.6 (M:1305.6)	20	78.4	1.86
K9U5M6	Allophycocyanin alpha subunit apoprotein OS=Chroococcidiopsis thermalis PCC 7203 GN=Chro_4320 PE=3 SV=1	17.5	17523.8	17535	17392.8	17403.8		5	1	1007.9 (M:1007.9)	16	91.3	1.5
K9U0E4	Uncharacterized protein OS=Chroococcidiopsis thermalis PCC 7203 GN=Chro_2407 PE=4 SV=1	17.5	17527.2	17538	17396.1	17406.8		4.9	1	130.1 (M:130.1)	3	26.6	1.45
K9TVF4	Cytochrome c-550 OS=Chroococcidiopsis thermalis PCC 7203 GN=psbV PE=3 SV=1	17.6	17572.9	17584.2	17441.9	17453		5.3	1	748.3 (M:748.3)	12	47.2	1.39
K9TY23	Uncharacterized protein OS=Chroococcidiopsis thermalis PCC 7203 GN=Chro_2242 PE=4 SV=1	17.6	17632.9	17643.5	17501.9	17512.3		4.9	1	145.2 (M:145.2)	3	23.3	1.94
K9U8K0	Uncharacterized protein OS=Chroococcidiopsis thermalis PCC 7203 GN=Chro_5204 PE=4 SV=1	17.6	17637.2	17648.3	17506.1	17517.1		9.6	1	59.3 (M:59.3)	1	8.1	1.79
K9U3T4	Allophycocyanin beta subunit apoprotein OS=Chroococcidiopsis thermalis PCC 7203 GN=Chro_4356 PE=3 SV=1	17.7	17703.1	17714.3	17572	17583.1	17584	5.4	1	415.9 (M:415.9)	9	65.4	2.01
K9U7F0	30S ribosomal protein S7 OS=Chroococcidiopsis thermalis PCC 7203 GN=rpsG PE=3 SV=1	17.9	17855.2	17866.7	17724.2	17735.5		10.9	1	378.3 (M:378.3)	7	46.8	1.24
K9U553	Phycocyanin OS=Chroococcidiopsis thermalis PCC 7203 GN=Chro_4357 PE=3 SV=1	17.9	17891.2	17902.7	17760.1	17771.5		8.5	1	544.2 (M:544.2)	13	62	2.95
K9TTH5	Allophycocyanin alpha-B subunit apoprotein OS=Chroococcidiopsis thermalis PCC 7203 GN=Chro_0290 PE=3 SV=1	17.9	17931.3	17942.8	17800.3	17811.6		6.4	1	191.6 (M:191.6)	5	42.2	1.25
K9TUQ3	Uncharacterized protein OS=Chroococcidiopsis thermalis PCC 7203 GN=Chro_1045 PE=4 SV=1	18	17997.4	18008.2	17866.4	17877		3.7	1	45.5 (M:45.5)	1	10.6	2.44
K9U6Z9	Uncharacterized protein OS=Chroococcidiopsis thermalis PCC 7203 GN=Chro_4981 PE=4 SV=1	18.1	18103	18114.5	17972	17983.3		5.2	1	46.6 (M:46.6)	1	5.6	1.58
K9TT62	30S ribosomal protein S5 OS=Chroococcidiopsis thermalis PCC 7203 GN=rpsE PE=3 SV=1	18.3	18263.2	18274.4	18132.2	18143.2		11	1	559.1 (M:559.1)	10	54.3	1.47
K9U214	Phycocyanin, beta subunit OS=Chroococcidiopsis thermalis PCC 7203 GN=Chro_3406 PE=3 SV=1	18.4	18361.2	18372.8	18230.1	18241.6		5	1	476.0 (M:476.0)	6	29.1	1.81
K9U210	Phycocyanin OS=Chroococcidiopsis thermalis PCC 7203 GN=Chro_3401 PE=3 SV=1	18.4	18370.1	18381.8	18239.1	18250.6		6.1	1	133.9 (M:133.9)	4	20.3	2.51
K9TY88	Photosystem I reaction center protein PsaF subunit III OS=Chroococcidiopsis thermalis PCC 7203 GN=Chro_1827 PE=4 SV=1	18.4	18399.6	18411.4	18268.6	18280.2	18281	7.8	1	550.8 (M:550.8)	11	51.5	1.56
K9U651	Allophycocyanin beta-18 subunit apoprotein OS=Chroococcidiopsis thermalis PCC 7203 GN=Chro_4732 PE=3 SV=1	18.7	18718.4	18730.2	18587.4	18599		5.5	1	261.5 (M:261.5)	6	38.5	1.38
K9U7U5	Uncharacterized protein OS=Chroococcidiopsis thermalis PCC 7203 GN=Chro_5557 PE=4 SV=1	18.7	18731.3	18742.9	18600.2	18611.7		4.6	1	199.0 (M:199.0)	4	21.2	1.28
K9TXQ7	Photosystem I reaction center subunit XI OS=Chroococcidiopsis thermalis PCC 7203 GN=psaL PE=3 SV=1	18.8	18795.6	18807.6	18664.5	18676.4		9	1	237.7 (M:237.7)	6	47.5	1.14
K9U7N7	Superoxide dismutase copper/zinc binding protein OS=Chroococcidiopsis thermalis PCC 7203 GN=Chro_4870 PE=4 SV=1	18.9	18949.6	18961.4	18818.6	18830.2		5.2	1	55.9 (M:55.9)	1	22.1	1.22
K9TZX0	Cytochrome b6-f complex iron-sulfur subunit OS=Chroococcidiopsis thermalis PCC 7203 GN=petC PE=3 SV=1	19	18988.4	19000.6	18857.4	18869.4		5.5	1	206.7 (M:206.7)	5	27.4	1.54
K9U471	Peptidyl-prolyl cis-trans isomerase OS=Chroococcidiopsis thermalis PCC 7203 GN=Chro_4024 PE=3 SV=1	19.2	19162.1	19174	19031	19042.8		7.8	1	333.6 (M:333.6)	9	37.9	2.35
K9TSN1	Single-stranded nucleic acid binding R3H domain-containing protein OS=Chroococcidiopsis thermalis PCC 7203 GN=Chro_0257 PE=4 SV=1	19.3	19302.9	19314.6	19171.9	19183.4		5	1	150.5 (M:150.5)	3	19.8	1.05
K9TSB5	50S ribosomal protein L6 OS=Chroococcidiopsis thermalis PCC 7203 GN=rplF PE=3 SV=1	19.4	19368.6	19380.3	19237.5	19249.1		10.3	1	519.6 (M:519.6)	8	46.4	1.52
K9U1N4	Uncharacterized protein OS=Chroococcidiopsis thermalis PCC 7203 GN=Chro_3066 PE=4 SV=1	19.5	19508.3	19520.6	19377.3	19389.4		10.2	1	51.4 (M:51.4)	1	7.6	1.17
K9U0I2	Tetratricopeptide TPR_1 repeat-containing protein OS=Chroococcidiopsis thermalis PCC 7203 GN=Chro_2669 PE=4 SV=1	19.6	19566.3	19578.3	19435.3	19447.1		6.6	1	95.7 (M:95.7)	3	16.8	2.77
K9TWS4	Uncharacterized protein OS=Chroococcidiopsis thermalis PCC 7203 GN=Chro_1302 PE=4 SV=1	19.6	19597	19609.4	19465.9	19478.2		8.6	1	291.9 (M:291.9)	6	26.3	2.19
K9TSU7	Uncharacterized protein OS=Chroococcidiopsis thermalis PCC 7203 GN=Chro_0335 PE=4 SV=1	19.7	19690.8	19703.1	19559.8	19571.9		8.1	1	30.7 (M:30.7)	1	3.9	45.52
K9U537	Late competence development protein ComFB OS=Chroococcidiopsis thermalis PCC 7203 GN=Chro_4837 PE=4 SV=1	20	19976.3	19988.9	19845.2	19857.7		4.6	1	39.1 (M:39.1)	1	10.5	0.78
K9TX90	Uncharacterized protein OS=Chroococcidiopsis thermalis PCC 7203 GN=Chro_1489 PE=4 SV=1	20	19996.9	20009.4	19865.9	19878.2		6.2	1	107.9 (M:107.9)	3	24.6	1.21
K9U233	Inorganic pyrophosphatase OS=Chroococcidiopsis thermalis PCC 7203 GN=ppa PE=3 SV=1	20.2	20176.1	20189	20045	20057.8		4.6	1	147.8 (M:147.8)	4	31.1	2.35
K9U7L9	Uncharacterized protein OS=Chroococcidiopsis thermalis PCC 7203 GN=Chro_4854 PE=4 SV=1	20.2	20224.3	20236.6	20093.3	20105.4		8.5	1	112.7 (M:112.7)	3	17	2.6
K9TUR3	50S ribosomal protein L5 OS=Chroococcidiopsis thermalis PCC 7203 GN=rplE PE=3 SV=1	20.4	20394.8	20407.8	20263.8	20276.6		9.8	1	233.0 (M:233.0)	5	36.3	1.31
K9U854	Ribosome-recycling factor OS=Chroococcidiopsis thermalis PCC 7203 GN=frr PE=3 SV=1	20.5	20469.7	20482.2	20338.7	20351		6.4	1	174.3 (M:174.3)	4	26.9	1.35
K9U3M4	ATP synthase subunit b OS=Chroococcidiopsis thermalis PCC 7203 GN=atpF PE=3 SV=1	20.5	20490.8	20503.3	20359.8	20372.1		5	1	160.6 (M:160.6)	4	24.3	2.01
K9U148	Ferritin Dps family protein OS=Chroococcidiopsis thermalis PCC 7203 GN=Chro_3337 PE=3 SV=1	20.5	20547	20560.2	20416	20429		5	2	198.9 (M:198.9)	4	23.5	1.06
K9U5K4	ATP synthase subunit delta OS=Chroococcidiopsis thermalis PCC 7203 GN=atpH PE=3 SV=1	20.7	20709	20721.9	20577.9	20590.7		9.3	1	195.0 (M:195.0)	4	21.1	1.58
K9U979	Uncharacterized protein OS=Chroococcidiopsis thermalis PCC 7203 GN=Chro_5426 PE=4 SV=1	20.8	20830.4	20843.8	20699.4	20712.6		5.2	1	408.3 (M:408.3)	8	48.7	1.42
K9U3L7	Uncharacterized protein OS=Chroococcidiopsis thermalis PCC 7203 GN=Chro_4005 PE=4 SV=1	20.9	20893.8	20906.9	20762.8	20775.7		9.5	1	78.8 (M:78.8)	2	12	0.99
K9TZ35	Translation initiation factor IF-3 OS=Chroococcidiopsis thermalis PCC 7203 GN=infC PE=3 SV=1	20.9	20898	20911.4	20767	20780.2		9.4	1	223.0 (M:223.0)	6	29.2	1.65
K9U517	Uncharacterized protein OS=Chroococcidiopsis thermalis PCC 7203 GN=Chro_4523 PE=4 SV=1	20.9	20907.1	20920.4	20776.1	20789.2		4.5	1	129.4 (M:129.4)	2	12.2	1.75
K9TUE4	Uncharacterized protein OS=Chroococcidiopsis thermalis PCC 7203 GN=Chro_0481 PE=4 SV=1	21	20983.8	20996.7	20852.8	20865.5		9.3	1	39.3 (M:39.3)	1	4.2	0.82
K9TSA8	Adenylate kinase OS=Chroococcidiopsis thermalis PCC 7203 GN=adk PE=3 SV=1	21.2	21169	21182	21038	21050.8		5.7	1	142.9 (M:142.9)	4	30.3	0.98
K9U5Q8	Uncharacterized protein OS=Chroococcidiopsis thermalis PCC 7203 GN=Chro_4185 PE=4 SV=1	21.2	21208.1	21221.4	21077.1	21090.2		9.2	1	63.5 (M:63.5)	1	4.5	1.59
K9U292	Ferritin Dps family protein OS=Chroococcidiopsis thermalis PCC 7203 GN=Chro_2870 PE=3 SV=1	21.3	21284.8	21298	21153.7	21166.8		5	1	43.0 (M:43.0)	1	9.6	3.68
K9U353	Uncharacterized protein OS=Chroococcidiopsis thermalis PCC 7203 GN=Chro_3387 PE=3 SV=1	21.6	21606.6	21620.5	21475.6	21489.3		9.8	1	64.3 (M:64.3)	1	3.6	49.58
K9U358	Uncharacterized protein OS=Chroococcidiopsis thermalis PCC 7203 GN=Chro_3392 PE=4 SV=1	22.3	22254.8	22268.6	22123.7	22137.4		8.6	1	256.1 (M:256.1)	5	24.3	3.41
K9TWD6	Elongation factor Ts OS=Chroococcidiopsis thermalis PCC 7203 GN=tsf PE=3 SV=1	22.9	22936.9	22951.4	22805.9	22820.2		5.5	1	103.4 (M:103.4)	3	16.9	3.34
K9TUL8	Uncharacterized protein OS=Chroococcidiopsis thermalis PCC 7203 GN=Chro_0138 PE=4 SV=1	23	22973.3	22987.4	22842.2	22856.2		9.5	1	1133.8 (M:1133.8)	19	63.5	1.02
K9U755	Uracil phosphoribosyltransferase OS=Chroococcidiopsis thermalis PCC 7203 GN=upp PE=3 SV=1	23.3	23264.4	23279.2	23133.4	23148		6.2	1	75.8 (M:75.8)	2	11.8	2.53
K9U861	30S ribosomal protein S4 OS=Chroococcidiopsis thermalis PCC 7203 GN=rpsD PE=3 SV=1	23.3	23332.6	23347.1	23201.5	23215.9		10.7	1	101.9 (M:101.9)	3	13.9	1.57
K9U5N6	Uncharacterized protein OS=Chroococcidiopsis thermalis PCC 7203 GN=Chro_5030 PE=4 SV=1	23.5	23499	23513.3	23368	23382.1		5.1	1	91.9 (M:91.9)	2	11.4	0.97
K9U638	1-Cys peroxiredoxin OS=Chroococcidiopsis thermalis PCC 7203 GN=Chro_4479 PE=4 SV=1	23.5	23535	23549.6	23403.9	23418.4		4.9	1	107.0 (M:107.0)	3	13.7	3.22
K9U5X1	Uncharacterized protein OS=Chroococcidiopsis thermalis PCC 7203 GN=Chro_5129 PE=4 SV=1	21	23589.4	23604.4	23458.4	23473.2		9.8	1	876.1 (M:876.1)	18	55.1	2.66
K9U5D4	N-methylglutamate dehydrogenase subunit D OS=Chroococcidiopsis thermalis PCC 7203 GN=Chro_4664 PE=4 SV=1	23.6	23589.4	23604.4	23458.4	23473.2		6.7	1	42.5 (M:42.5)	1	5.1	20.41
K9U1T7	Uncharacterized protein OS=Chroococcidiopsis thermalis PCC 7203 GN=Chro_2923 PE=4 SV=1	23.7	23681.9	23696.4	23550.9	23565.2		10.3	1	195.3 (M:195.3)	4	20	1.82
K9TUK5	PBS lyase HEAT domain protein repeat-containing protein OS=Chroococcidiopsis thermalis PCC 7203 GN=Chro_0989 PE=4 SV=1	23.8	23764.3	23778.8	23633.3	23647.6		4.4	1	165.7 (M:165.7)	3	21.5	2.1
K9U843	Uncharacterized protein OS=Chroococcidiopsis thermalis PCC 7203 GN=Chro_5399 PE=4 SV=1	23.8	23808.1	23822.8	23677	23691.6		9.2	1	487.2 (M:487.2)	9	36.2	0.86
K9U194	Uncharacterized protein OS=Chroococcidiopsis thermalis PCC 7203 GN=Chro_2526 PE=4 SV=1	23.8	23826.1	23840.8	23695.1	23709.6		4	1	44.5 (M:44.5)	1	8.3	3.49
K9U1V8	Transcription termination/antitermination protein NusG OS=Chroococcidiopsis thermalis PCC 7203 GN=nusG PE=3 SV=1	24	24023.5	24038.3	23892.5	23907.1		6.8	1	49.9 (M:49.9)	1	4.7	2.8
K9TTB0	Uncharacterized protein OS=Chroococcidiopsis thermalis PCC 7203 GN=Chro_0526 PE=4 SV=1	24	24049.6	24064.6	23918.5	23933.4		5.8	2	206.4 (M:206.4)	5	16.5	4.16
K9TYV0	Beta-Ig-H3/fasciclin OS=Chroococcidiopsis thermalis PCC 7203 GN=Chro_2056 PE=4 SV=1	24.6	24590.8	24606	24459.8	24474.8		5.6	1	277.1 (M:277.1)	6	29	2.24
K9U6K6	Uncharacterized protein OS=Chroococcidiopsis thermalis PCC 7203 GN=Chro_4853 PE=4 SV=1	25.6	25631.1	25646.6	25500.1	25515.4		9	1	509.7 (M:509.7)	10	42.6	2.68
K9U006	Two component transcriptional regulator, LuxR family OS=Chroococcidiopsis thermalis PCC 7203 GN=Chro_2072 PE=4 SV=1	25.7	25733.4	25749.5	25602.4	25618.3		5	1	48.2 (M:48.2)	1	4.8	3.42
K9U7S8	Phage shock protein A (PspA) family protein OS=Chroococcidiopsis thermalis PCC 7203 GN=Chro_5301 PE=4 SV=1	25.8	25837.2	25853.1	25706.2	25721.9		5.2	1	427.9 (M:427.9)	9	45.9	3.27
K9TZF5	50S ribosomal protein L1 OS=Chroococcidiopsis thermalis PCC 7203 GN=rplA PE=3 SV=1	25.9	25897.8	25914	25766.8	25782.8		9.2	1	48.9 (M:48.9)	1	5	4.63
K9U249	OmpA/MotB domain protein OS=Chroococcidiopsis thermalis PCC 7203 GN=Chro_3044 PE=3 SV=1	26.4	26409.9	26426.2	26278.9	26295		9.4	1	74.8 (M:74.8)	2	9	0.97
K9U0Y9	Uncharacterized protein OS=Chroococcidiopsis thermalis PCC 7203 GN=Chro_3038 PE=4 SV=1	26.7	26722	26740	26591	26608.8		9.6	1	54.9 (M:54.9)	1	4.6	5.58
K9U585	Heme oxygenase OS=Chroococcidiopsis thermalis PCC 7203 GN=Chro_3999 PE=4 SV=1	27.3	27315.8	27333.1	27184.7	27201.9		7.8	1	42.5 (M:42.5)	1	5	3.75
K9TX34	Peptidyl-prolyl cis-trans isomerase OS=Chroococcidiopsis thermalis PCC 7203 GN=Chro_1215 PE=3 SV=1	27.5	27511.2	27528.3	27380.2	27397.1		7.7	1	137.1 (M:137.1)	4	17.4	1.55
K9U7V5	Uncharacterized protein OS=Chroococcidiopsis thermalis PCC 7203 GN=Chro_5568 PE=4 SV=1	27.6	27624.8	27642	27493.7	27510.8		9.2	1	173.1 (M:173.1)	5	18.6	3.04
K9TWV7	Uncharacterized protein OS=Chroococcidiopsis thermalis PCC 7203 GN=Chro_0950 PE=4 SV=1	28.1	28144.9	28162.3	28013.9	28031.1		9.9	1	151.0 (M:151.0)	4	25.4	4.01
K9TXZ6	Tic22 family protein OS=Chroococcidiopsis thermalis PCC 7203 GN=Chro_1333 PE=4 SV=1	28.5	28510.4	28528.3	28379.4	28397.1		9.8	1	559.4 (M:559.4)	12	47.7	3.29
K9U8U2	Phage shock protein A (PspA) family protein OS=Chroococcidiopsis thermalis PCC 7203 GN=Chro_5302 PE=4 SV=1	28.5	28526.6	28544.2	28395.6	28413		5.1	1	322.2 (M:322.2)	8	35.9	3.04
K9U817	Protein Thf1 OS=Chroococcidiopsis thermalis PCC 7203 GN=thf1 PE=3 SV=1	28.5	28530.5	28548.2	28399.5	28417		5.6	1	525.7 (M:525.7)	9	24.4	1.79
K9U2M2	Phycobilisome linker polypeptide OS=Chroococcidiopsis thermalis PCC 7203 GN=Chro_3414 PE=3 SV=1	28.7	28662.6	28680.3	28531.6	28549.1		8.5	1	77.4 (M:77.4)	2	8.9	2.84
K9TXE2	Protein GrpE OS=Chroococcidiopsis thermalis PCC 7203 GN=grpE PE=3 SV=1	28.8	28751.1	28768.8	28620.1	28637.6		4.6	1	181.9 (M:181.9)	5	33.9	5.05
K9U7Z5	Carboxymethylenebutenolidase OS=Chroococcidiopsis thermalis PCC 7203 GN=Chro_5363 PE=4 SV=1	29	29034.7	29053.3	28903.7	28922.1		8.4	1	140.2 (M:140.2)	4	5.3	2.64
K9U3R9	Phycobilisome linker polypeptide OS=Chroococcidiopsis thermalis PCC 7203 GN=Chro_3415 PE=3 SV=1	29.6	29575	29593.3	29444	29462.1		9	1	66.2 (M:66.2)	2	11.1	5.93
K9TWZ1	Uncharacterized protein OS=Chroococcidiopsis thermalis PCC 7203 GN=Chro_1377 PE=4 SV=1	30.2						8.7	1	139.1 (M:139.1)	4	15	3.25
K9TYL2	Peptidase M48 Ste24p OS=Chroococcidiopsis thermalis PCC 7203 GN=Chro_1958 PE=3 SV=1	31.4						8	1	191.1 (M:191.1)	4	19.7	2.79
K9TTL6	50S ribosomal protein L2 OS=Chroococcidiopsis thermalis PCC 7203 GN=rplB PE=3 SV=1	31.4						11.1	1	164.0 (M:164.0)	4	20.6	3.32
K9U1A5	Phycobilisome linker polypeptide OS=Chroococcidiopsis thermalis PCC 7203 GN=Chro_3403 PE=3 SV=1	31.4						9.6	1	125.5 (M:125.5)	2	8.2	3.17
K9TYG5	Uncharacterized protein OS=Chroococcidiopsis thermalis PCC 7203 GN=Chro_1699 PE=4 SV=1	32.2						9.9	1	136.8 (M:136.8)	4	16.4	3.31
K9TUE9	Uncharacterized protein OS=Chroococcidiopsis thermalis PCC 7203 GN=Chro_0487 PE=4 SV=1	32.5						9.4	1	132.8 (M:132.8)	3	9	2.84
K9U1A9	Phycobilisome linker polypeptide OS=Chroococcidiopsis thermalis PCC 7203 GN=Chro_3408 PE=3 SV=1	32.6						9.1	1	166.5 (M:166.5)	3	12	2.45
K9TVE0	Tetratricopeptide TPR_1 repeat-containing protein OS=Chroococcidiopsis thermalis PCC 7203 GN=Chro_0424 PE=4 SV=1	32.6						5.5	1	62.3 (M:62.3)	1	5.2	2.68
K9U0W6	Phosphoglycerate mutase OS=Chroococcidiopsis thermalis PCC 7203 GN=Chro_3275 PE=4 SV=1	32.9						4.9	1	57.1 (M:57.1)	1	3.5	2.09
K9TUJ3	S-layer domain-containing protein OS=Chroococcidiopsis thermalis PCC 7203 GN=Chro_0973 PE=4 SV=1	35.5						5.4	1	302.7 (M:302.7)	6	27.6	2.95
K9U1X4	Uncharacterized protein OS=Chroococcidiopsis thermalis PCC 7203 GN=Chro_2770 PE=4 SV=1	35.6						9.7	1	117.5 (M:117.5)	2	10.2	2.65
K9U601	Uncharacterized protein OS=Chroococcidiopsis thermalis PCC 7203 GN=Chro_4286 PE=4 SV=1	38						9.2	1	83.7 (M:83.7)	2	5.6	38.34
K9U595	Fructose-bisphosphate aldolase OS=Chroococcidiopsis thermalis PCC 7203 GN=Chro_4878 PE=3 SV=1	39						5.8	1	64.3 (M:64.3)	2	9.5	3.94
K9TWS7	Uncharacterized protein OS=Chroococcidiopsis thermalis PCC 7203 GN=Chro_1745 PE=4 SV=1	40.3						11.2	1	57.3 (M:57.3)	1	2.7	2.82
K9U038	Neutral amino acid-binding protein OS=Chroococcidiopsis thermalis PCC 7203 GN=Chro_2525 PE=4 SV=1	46.5						8.5	1	58.2 (M:58.2)	1	3.1	3.32
K9U1Y0	Efflux transporter, RND family, MFP subunit OS=Chroococcidiopsis thermalis PCC 7203 GN=Chro_2775 PE=3 SV=1	48.1						9.5	1	165.7 (M:165.7)	4	13.3	4.65
K9U452	Nitrate transport protein OS=Chroococcidiopsis thermalis PCC 7203 GN=Chro_3569 PE=4 SV=1	48.6						8.8	1	66.0 (M:66.0)	1	4.1	1.7
K9TWR5	Bicarbonate transport system substrate-binding protein OS=Chroococcidiopsis thermalis PCC 7203 GN=Chro_0902 PE=4 SV=1	49.1						8.3	1	63.5 (M:63.5)	2	6	3.26
K9U3A0	Secretion protein HlyD family protein OS=Chroococcidiopsis thermalis PCC 7203 GN=Chro_3250 PE=4 SV=1	51.7						7.8	1	54.3 (M:54.3)	1	3.5	4.99
K9TTH1	Asparagine--tRNA ligase OS=Chroococcidiopsis thermalis PCC 7203 GN=asnS PE=3 SV=1	52.6						5.3	1	50.9 (M:50.9)	1	2.2	22.99
K9TXU2	Polysaccharide biosynthesis protein OS=Chroococcidiopsis thermalis PCC 7203 GN=Chro_2155 PE=4 SV=1	52.7						9.9	1	66.5 (M:66.5)	1	1.5	29.05
K9U4H4	FAD linked oxidase domain protein OS=Chroococcidiopsis thermalis PCC 7203 GN=Chro_3885 PE=4 SV=1	53						6.2	1	37.5 (M:37.5)	1	2.1	1.27
K9TVL1	Uncharacterized protein OS=Chroococcidiopsis thermalis PCC 7203 GN=Chro_1331 PE=4 SV=1	54.1						5.7	2	39.5 (M:39.5)	1	1.9	22.83
K9TX68	Tetratricopeptide TPR_1 repeat-containing protein OS=Chroococcidiopsis thermalis PCC 7203 GN=Chro_1062 PE=4 SV=1	56.8						9.3	1	53.3 (M:53.3)	1	2.6	4.07
K9TX49	Cyanobacterial porin OS=Chroococcidiopsis thermalis PCC 7203 GN=Chro_1438 PE=3 SV=1	59						4.5	7	302.4 (M:302.4)	7	14.6	5.06
K9U0Q7	Polysaccharide export protein OS=Chroococcidiopsis thermalis PCC 7203 GN=Chro_2744 PE=4 SV=1	59.6						9.5	1	157.3 (M:157.3)	3	6.9	5.65
K9U7X9	Cyanobacterial porin OS=Chroococcidiopsis thermalis PCC 7203 GN=Chro_5593 PE=3 SV=1	63.5						4.4	3	936.4 (M:936.4)	19	42.1	3.41
K9TY50	Outer membrane efflux protein OS=Chroococcidiopsis thermalis PCC 7203 GN=Chro_1996 PE=4 SV=1	67.5						6.9	1	1106.7 (M:1106.7)	23	42.6	3.7
K9TYH1	Aspartate--tRNA(Asp/Asn) ligase OS=Chroococcidiopsis thermalis PCC 7203 GN=aspS PE=3 SV=1	67.9						5.4	1	39.9 (M:39.9)	1	1.5	15.27
K9U5G4	Integral membrane sensor signal transduction histidine kinase OS=Chroococcidiopsis thermalis PCC 7203 GN=Chro_4460 PE=4 SV=1	74.7						7.1	1	38.8 (M:38.8)	1	1.5	2.51
K9U573	Transporter, CPA2 family OS=Chroococcidiopsis thermalis PCC 7203 GN=Chro_3977 PE=4 SV=1	76.7						7.7	1	35.2 (M:35.2)	1	1.1	41.22
K9U842	Photosystem I P700 chlorophyll a apoprotein A2 OS=Chroococcidiopsis thermalis PCC 7203 GN=psaB PE=3 SV=1	82.4						6.8	4	36.4 (M:36.4)	1	1.6	2.76
K9TZK9	Chaperone protein ClpB OS=Chroococcidiopsis thermalis PCC 7203 GN=clpB PE=3 SV=1	99.3						5.5	1	73.3 (M:73.3)	2	1.7	36.77

## Sheet: CCALA_043_LC_MALDI
Accession	CCALA_043_LC_MALDI, Protein Name	MW [kDa]	Monoisotopic Mass	Average Mass	Monoisotopic Mass (- Met)	Average Mass (-Met)	Corresponding Peak (m/z)	pI	Alt. Proteins	Scores	Peptides	SC [%]	RMS90 [ppm]
K9TUG4	Photosystem one PsaX OS=Chroococcidiopsis thermalis PCC 7203 GN=Chro_0654 PE=4 SV=1	5.3	5275.9	5279.2	5144.86	5148	5151	9.7	1	96.0 (M:96.0)	2	50	6.88
K9U0Q2	Uncharacterized protein OS=Chroococcidiopsis thermalis PCC 7203 GN=Chro_2737 PE=4 SV=1	7	7009.7	7014	6878.66	6882.8	6879	4.4	1	63.3 (M:63.3)	1	31.7	10.61
K9U1N1	30S ribosomal protein S21 OS=Chroococcidiopsis thermalis PCC 7203 GN=rpsU PE=3 SV=1	7.2	7160.1	7164.4	7029.06	7033.2	7034	11.9	1	83.4 (M:83.4)	2	40.7	7.87
K9U510	Phycobilisome 7.8 kDa linker polypeptide, allophycocyanin-associated, core OS=Chroococcidiopsis thermalis PCC 7203 GN=Chro_4322 PE=3 SV=1	7.8	7831.1	7836.4	7700.06	7705.2		10.7	1	272.9 (M:272.9)	4	49.3	3.34
K9TWD9	Molybdenum-pterin binding domain-containing protein OS=Chroococcidiopsis thermalis PCC 7203 GN=Chro_0743 PE=4 SV=1	8.2	8181.1	8186.3	8050.06	8055.1	8057	8.9	1	47.0 (M:47.0)	1	22.9	6.12
K9U2Y0	Uncharacterized protein OS=Chroococcidiopsis thermalis PCC 7203 GN=Chro_3541 PE=4 SV=1	8.3	8260.6	8265.9	8129.56	8134.7	8133	4.2	1	48.2 (M:48.2)	1	15.1	8.93
K9TYD6	30S ribosomal protein S18 OS=Chroococcidiopsis thermalis PCC 7203 GN=rpsR PE=3 SV=1	8.3	8313.8	8318.9	8182.76	8187.7	8189	10.9	1	103.2 (M:103.2)	2	19.7	2.03
K9U6N7	Uncharacterized protein OS=Chroococcidiopsis thermalis PCC 7203 GN=Chro_4711 PE=4 SV=1	8.7	8666.5	8672	8535.46	8540.8	8542	8.2	1	183.4 (M:183.4)	3	55.8	6.89
K9TVB5	Photosystem I iron-sulfur center OS=Chroococcidiopsis thermalis PCC 7203 GN=psaC PE=3 SV=1	8.8	8824.1	8830.3	8693.06	8699.1		5.7	1	134.3 (M:134.3)	2	32.1	3.6
K9TTL0	50S ribosomal protein L29 OS=Chroococcidiopsis thermalis PCC 7203 GN=rpmC PE=3 SV=1	8.9	8901.9	8907.3	8770.86	8776.1	8777	8.1	1	49.4 (M:49.4)	1	19.5	2.46
K9U3R5	CpcD phycobilisome linker domain protein OS=Chroococcidiopsis thermalis PCC 7203 GN=Chro_3410 PE=4 SV=1	8.9	8913.5	8919.2	8782.46	8788		9.9	1	108.8 (M:108.8)	2	24.1	13.4
K9TYE9	UPF0367 protein Chro_1682 OS=Chroococcidiopsis thermalis PCC 7203 GN=Chro_1682 PE=3 SV=1	9.7	9676.9	9683	9545.86	9551.8		6.2	1	76.5 (M:76.5)	1	11.2	11.21
K9U4A1	Bacterial nucleoid protein Hbs OS=Chroococcidiopsis thermalis PCC 7203 GN=Chro_4054 PE=3 SV=1	10	10014.3	10020.5	9883.26	9889.3		7.9	1	462.6 (M:462.6)	5	51.1	8.33
K9TSC9	30S ribosomal protein S19 OS=Chroococcidiopsis thermalis PCC 7203 GN=rpsS PE=3 SV=1	10.2	10227.5	10233.9	10096.5	10102.7	10104	10.8	1	163.0 (M:163.0)	4	38	7.36
K9TYB3	30S ribosomal protein S16 OS=Chroococcidiopsis thermalis PCC 7203 GN=rpsP PE=3 SV=1	10.3	10265.5	10271.8	10134.5	10140.6		10.5	1	243.6 (M:243.6)	3	26.7	6.52
K9TYB6	30S ribosomal protein S15 OS=Chroococcidiopsis thermalis PCC 7203 GN=rpsO PE=3 SV=1	10.4	10370.6	10376.9	10239.6	10245.7	10245	10.2	1	120.5 (M:120.5)	3	21.3	11.5
K9U2S3	Uncharacterized protein OS=Chroococcidiopsis thermalis PCC 7203 GN=Chro_3684 PE=4 SV=1	10.7	10700.6	10707.2	10569.6	10576		4.6	1	45.6 (M:45.6)	1	16.3	0.46
K9TTV4	30S ribosomal protein S20 OS=Chroococcidiopsis thermalis PCC 7203 GN=rpsT PE=3 SV=1	11.4	11396.2	11403.3	11265.2	11272.1	11272	10.8	1	45.9 (M:45.9)	1	17	0.98
K9U7G6	Uncharacterized protein OS=Chroococcidiopsis thermalis PCC 7203 GN=Chro_5183 PE=4 SV=1	11.4	11421.1	11428.3	11290.1	11297.1	11297	4.9	1	68.3 (M:68.3)	1	10.8	1.68
K9U2Y9	RNP-1 like RNA-binding protein OS=Chroococcidiopsis thermalis PCC 7203 GN=Chro_3551 PE=4 SV=1	11.6	11601.7	11608.9	11470.7	11477.7	11477	6.4	1	164.3 (M:164.3)	2	26.7	2.12
K9U2L8	CpcD phycobilisome linker domain protein OS=Chroococcidiopsis thermalis PCC 7203 GN=Chro_3409 PE=4 SV=1	11.9	11866.9	11874.3	11735.9	11743.1		9.6	1	372.4 (M:372.4)	5	49.5	10
K9TUS3	50S ribosomal protein L23 OS=Chroococcidiopsis thermalis PCC 7203 GN=rplW PE=3 SV=1	12.1	12063.8	12071.3	11932.8	11940.1		10.2	1	130.0 (M:130.0)	3	37.5	7.74
K9U6W1	30S ribosomal protein S10 OS=Chroococcidiopsis thermalis PCC 7203 GN=rpsJ PE=3 SV=1	12.1	12115.5	12123.1	11984.5	11991.9		9.7	1	134.3 (M:134.3)	4	35.2	9.62
K9TWE1	30S ribosomal protein S6 OS=Chroococcidiopsis thermalis PCC 7203 GN=rpsF PE=3 SV=1	12.2	12204.2	12211.9	12073.2	12080.7		4.9	1	101.1 (M:101.1)	2	30.8	8.77
K9TYP3	Low temperature-induced protein OS=Chroococcidiopsis thermalis PCC 7203 GN=Chro_1993 PE=4 SV=1	13.1	13113.9	13122	12982.9	12990.8		9.2	1	43.4 (M:43.4)	1	10.7	3.75
K9TYF8	Photosystem I reaction center subunit IV OS=Chroococcidiopsis thermalis PCC 7203 GN=psaE PE=3 SV=1	13.4	13392	13400.1	13261	13268.9	13267	9.4	1	875.3 (M:875.3)	10	78.2	4.02
K9TUA0	50S ribosomal protein L22 OS=Chroococcidiopsis thermalis PCC 7203 GN=rplV PE=3 SV=1	13.4	13416.2	13424.7	13285.2	13293.5		10.4	1	122.9 (M:122.9)	2	22	8.45
K9TS80	Uncharacterized protein OS=Chroococcidiopsis thermalis PCC 7203 GN=Chro_0146 PE=4 SV=1	13.6	13572.2	13580.6	13441.2	13449.4		4	1	99.7 (M:99.7)	1	19	9.29
K9U057	50S ribosomal protein L7/L12 OS=Chroococcidiopsis thermalis PCC 7203 GN=rplL PE=3 SV=1	13.7	13676.2	13684.9	13545.2	13553.7		4.7	1	78.9 (M:78.9)	1	9.2	0.36
K9TTJ3	30S ribosomal protein S11 OS=Chroococcidiopsis thermalis PCC 7203 GN=rpsK PE=3 SV=1	13.8	13796.2	13804.8	13665.2	13673.6		11.2	1	119.7 (M:119.7)	2	20	2.81
K9U495	Uncharacterized protein OS=Chroococcidiopsis thermalis PCC 7203 GN=Chro_4515 PE=4 SV=1	13.8	13845.4	13853.9	13714.4	13722.7		4.2	1	37.4 (M:37.4)	1	8	6.38
K9TUQ2	30S ribosomal protein S13 OS=Chroococcidiopsis thermalis PCC 7203 GN=rpsM PE=3 SV=1	14.2	14218.8	14227.4	14087.8	14096.2		11.2	1	209.5 (M:209.5)	5	46	9.2
K9U7L5	Uncharacterized protein OS=Chroococcidiopsis thermalis PCC 7203 GN=Chro_5045 PE=4 SV=1	14.5	14517.2	14526.2	14386.2	14395		6.7	1	132.2 (M:132.2)	2	21.4	2.08
K9U7R5	Plastocyanin OS=Chroococcidiopsis thermalis PCC 7203 GN=petE PE=3 SV=1	14.6	14616.6	14626	14485.6	14494.8	14489	9.1	1	156.8 (M:156.8)	2	21.6	8.24
K9U6Z5	Transcriptional regulator, AbrB family OS=Chroococcidiopsis thermalis PCC 7203 GN=Chro_4976 PE=4 SV=1	15.3	15293.8	15303.2	15162.8	15172		6.1	1	132.5 (M:132.5)	2	17.5	14.42
K9TWE5	Uncharacterized protein OS=Chroococcidiopsis thermalis PCC 7203 GN=Chro_0972 PE=4 SV=1	15.5	15540.3	15550.1	15409.3	15418.9		4.8	1	48.0 (M:48.0)	1	8.5	1.06
K9U6S7	Photosystem I protein PsaD OS=Chroococcidiopsis thermalis PCC 7203 GN=Chro_4755 PE=4 SV=1	15.8	15766.2	15776.1	15635.2	15644.9	15640	9.5	1	417.0 (M:417.0)	7	48.6	7.48
K9TUR8	50S ribosomal protein L16 OS=Chroococcidiopsis thermalis PCC 7203 GN=rplP PE=3 SV=1	16	15959.5	15969.8	15828.5	15838.6		11.6	1	120.2 (M:120.2)	1	10.1	3.11
K9U6N9	Uncharacterized protein OS=Chroococcidiopsis thermalis PCC 7203 GN=Chro_4532 PE=4 SV=1	16	15985.3	15995.5	15854.3	15864.3		9.1	1	112.6 (M:112.6)	3	27.4	7.36
K9TUP6	50S ribosomal protein L13 OS=Chroococcidiopsis thermalis PCC 7203 GN=rplM PE=3 SV=1	16.9	16933.1	16943.7	16802.1	16812.5		10.1	1	221.6 (M:221.6)	3	33.3	3.14
K9U3E1	Photosystem II 12 kDa extrinsic protein OS=Chroococcidiopsis thermalis PCC 7203 GN=psbU PE=3 SV=1	17	16965.9	16976.5	16834.9	16845.3		9.1	1	476.5 (M:476.5)	6	30.7	8.97
K9TWN7	Rhodanese domain protein OS=Chroococcidiopsis thermalis PCC 7203 GN=Chro_1252 PE=4 SV=1	17	17000.4	17011.1	16869.4	16879.9		5.1	1	471.3 (M:471.3)	6	61	11.69
K9U368	Phycocyanin, alpha subunit OS=Chroococcidiopsis thermalis PCC 7203 GN=Chro_3407 PE=3 SV=1	17.5	17510.6	17521.7	17379.6	17390.5		6.3	1	696.7 (M:696.7)	7	45.1	5.62
K9U5M6	Allophycocyanin alpha subunit apoprotein OS=Chroococcidiopsis thermalis PCC 7203 GN=Chro_4320 PE=3 SV=1	17.5	17523.8	17535	17392.8	17403.8		5	2	339.5 (M:339.5)	5	46.6	5.42
K9TVF4	Cytochrome c-550 OS=Chroococcidiopsis thermalis PCC 7203 GN=psbV PE=3 SV=1	17.6	17572.9	17584.2	17441.9	17453		5.3	1	179.2 (M:179.2)	2	23.3	2.29
K9U7F0	30S ribosomal protein S7 OS=Chroococcidiopsis thermalis PCC 7203 GN=rpsG PE=3 SV=1	17.9	17855.2	17866.7	17724.2	17735.5		10.9	1	188.7 (M:188.7)	4	25.6	9.87
K9U553	Phycocyanin OS=Chroococcidiopsis thermalis PCC 7203 GN=Chro_4357 PE=3 SV=1	17.9	17891.2	17902.7	17760.2	17771.5		8.5	1	119.5 (M:119.5)	2	16.5	4.33
K9TTH5	Allophycocyanin alpha-B subunit apoprotein OS=Chroococcidiopsis thermalis PCC 7203 GN=Chro_0290 PE=3 SV=1	17.9	17931.3	17942.7	17800.3	17811.5		6.4	1	81.5 (M:81.5)	2	14.9	3.52
K9TUQ3	Uncharacterized protein OS=Chroococcidiopsis thermalis PCC 7203 GN=Chro_1045 PE=4 SV=1	18	17997.4	18008.2	17866.4	17877		3.7	1	57.6 (M:57.6)	1	10.6	1.79
K9TT62	30S ribosomal protein S5 OS=Chroococcidiopsis thermalis PCC 7203 GN=rpsE PE=3 SV=1	18.3	18263.2	18274.4	18132.2	18143.2		11	1	148.6 (M:148.6)	3	17.1	3.85
K9U214	Phycocyanin, beta subunit OS=Chroococcidiopsis thermalis PCC 7203 GN=Chro_3406 PE=3 SV=1	18.4	18361.2	18372.8	18230.2	18241.6		5	1	146.2 (M:146.2)	1	9.9	0.48
K9TY88	Photosystem I reaction center protein PsaF subunit III OS=Chroococcidiopsis thermalis PCC 7203 GN=Chro_1827 PE=4 SV=1	18.4	18399.6	18411.4	18268.6	18280.2	18281	7.8	1	170.7 (M:170.7)	2	22.8	6.56
K9TSB5	50S ribosomal protein L6 OS=Chroococcidiopsis thermalis PCC 7203 GN=rplF PE=3 SV=1	19.4	19368.6	19380.3	19237.6	19249.1		10.3	1	169.9 (M:169.9)	3	21.8	3.98
K9U1N4	Uncharacterized protein OS=Chroococcidiopsis thermalis PCC 7203 GN=Chro_3066 PE=4 SV=1	19.5	19508.3	19520.6	19377.3	19389.4		10.2	1	50.7 (M:50.7)	1	7.6	10.31
K9U233	Inorganic pyrophosphatase OS=Chroococcidiopsis thermalis PCC 7203 GN=ppa PE=3 SV=1	20.2	20176.1	20189	20045.1	20057.8		4.6	1	40.6 (M:40.6)	1	5	0.6
K9U7L9	Uncharacterized protein OS=Chroococcidiopsis thermalis PCC 7203 GN=Chro_4854 PE=4 SV=1	20.2	20224.3	20236.6	20093.3	20105.4		8.5	1	71.8 (M:71.8)	1	6.9	0.57
K9TUR3	50S ribosomal protein L5 OS=Chroococcidiopsis thermalis PCC 7203 GN=rplE PE=3 SV=1	20.4	20394.8	20407.8	20263.8	20276.6		9.8	1	187.8 (M:187.8)	2	20.9	1.64
K9U854	Ribosome-recycling factor OS=Chroococcidiopsis thermalis PCC 7203 GN=frr PE=3 SV=1	20.5	20469.7	20482.2	20338.7	20351		6.4	1	205.8 (M:205.8)	3	26.9	4.09
K9U3M4	ATP synthase subunit b OS=Chroococcidiopsis thermalis PCC 7203 GN=atpF PE=3 SV=1	20.5	20490.8	20503.3	20359.8	20372.1		5	1	63.2 (M:63.2)	1	6.9	8.93
K9U148	Ferritin Dps family protein OS=Chroococcidiopsis thermalis PCC 7203 GN=Chro_3337 PE=3 SV=1	20.5	20547	20560.2	20416	20429		5	1	84.1 (M:84.1)	1	7.7	3.13
K9U979	Uncharacterized protein OS=Chroococcidiopsis thermalis PCC 7203 GN=Chro_5426 PE=4 SV=1	20.8	20830.4	20843.8	20699.4	20712.6		5.2	1	231.8 (M:231.8)	3	21.1	6.15
K9U3L7	Uncharacterized protein OS=Chroococcidiopsis thermalis PCC 7203 GN=Chro_4005 PE=4 SV=1	20.9	20893.8	20906.9	20762.8	20775.7		9.5	1	39.5 (M:39.5)	1	12	4.06
K9U5X1	Uncharacterized protein OS=Chroococcidiopsis thermalis PCC 7203 GN=Chro_5129 PE=4 SV=1	21	21008.2	21021.2	20877.2	20890		9.8	1	355.5 (M:355.5)	5	23.7	9.29
K9U5Q8	Uncharacterized protein OS=Chroococcidiopsis thermalis PCC 7203 GN=Chro_4185 PE=4 SV=1	21.2	21208.1	21221.4	21077.1	21090.2		9.2	1	57.5 (M:57.5)	1	9.5	5.64
K9TUL8	Uncharacterized protein OS=Chroococcidiopsis thermalis PCC 7203 GN=Chro_0138 PE=4 SV=1	23	22973.5	22987.4	22842.5	22856.2		9.5	1	699.2 (M:699.2)	7	43.2	10.05
K9U638	1-Cys peroxiredoxin OS=Chroococcidiopsis thermalis PCC 7203 GN=Chro_4479 PE=4 SV=1	23.5	23535	23549.6	23404	23418.4		4.9	1	41.3 (M:41.3)	1	5.2	4.99
K9U1T7	Uncharacterized protein OS=Chroococcidiopsis thermalis PCC 7203 GN=Chro_2923 PE=4 SV=1	23.7	23681.9	23696.4	23550.9	23565.2		10.3	1	44.4 (M:44.4)	1	4.4	14.65
K9U6K6	Uncharacterized protein OS=Chroococcidiopsis thermalis PCC 7203 GN=Chro_4853 PE=4 SV=1	25.6	25631.1	25646.6	25500.1	25515.4		9	1	162.6 (M:162.6)	2	18.2	2.63
K9U7S8	Phage shock protein A (PspA) family protein OS=Chroococcidiopsis thermalis PCC 7203 GN=Chro_5301 PE=4 SV=1	25.8	25837.2	25853.1	25706.2	25721.9		5.2	1	171.8 (M:171.8)	2	14.3	14.59
K9TX34	Peptidyl-prolyl cis-trans isomerase OS=Chroococcidiopsis thermalis PCC 7203 GN=Chro_1215 PE=3 SV=1	27.5	27511.2	27528.3	27380.2	27397.1		7.7	1	163.7 (M:163.7)	2	11.6	12.68
K9TXZ6	Tic22 family protein OS=Chroococcidiopsis thermalis PCC 7203 GN=Chro_1333 PE=4 SV=1	28.5	28510.4	28528.3	28379.4	28397.1		9.8	1	51.5 (M:51.5)	1	5	8.57
K9TXE2	Protein GrpE OS=Chroococcidiopsis thermalis PCC 7203 GN=grpE PE=3 SV=1	28.8	28751.1	28768.8	28620.1	28637.6		4.6	1	143.9 (M:143.9)	2	9.4	12.8

## Sheet: PCC_7421_LC_ESI
Accession	PCC_7421_LC_ESI, Protein Name	MW [kDa]	Monoisotopic Mass	Average Mass	Monoisotopic Mass (- Met)	Average Mass (-Met)	Corresponding Peak (m/z)	pI	Alt. Proteins	Scores	Peptides	SC [%]	RMS90 [ppm]
P0C029	Photosystem I reaction center subunit Z OS=Gloeobacter violaceus (strain PCC 7421) GN=psaZ PE=1 SV=1	3.9	3877.93	3880.32	3746.89	3749.12		4.4	1	87.0 (M:87.0)	2	25.7	2.17
Q7NMA8	Photosystem II reaction center protein L OS=Gloeobacter violaceus (strain PCC 7421) GN=psbL PE=3 SV=1	4.2	4210.29	4213.08	4079.25	4081.88	4081	8.2	1	89.4 (M:89.4)	2	35.1	3.34
Q7NMA9	Cytochrome b559 subunit beta OS=Gloeobacter violaceus (strain PCC 7421) GN=psbF PE=3 SV=1	5.6	5571.93	5575.55	5440.89	5444.35		11.7	1	112.1 (M:112.1)	3	72.5	3.15
Q7NN04	Gsr0611 protein OS=Gloeobacter violaceus (strain PCC 7421) GN=gsr0611 PE=4 SV=1	5.6	5612.85	5616.34	5481.81	5485.14	5489	4.8	1	284.6 (M:284.6)	4	64.7	1.86
Q7NMQ4	Sec-independent protein translocase protein TatA OS=Gloeobacter violaceus (strain PCC 7421) GN=tatA PE=3 SV=1	7.4	7364.96	7369.62	7233.92	7238.42		9.4	1	87.0 (M:87.0)	2	47.2	0.93
Q7NG87	Gsr3286 protein OS=Gloeobacter violaceus (strain PCC 7421) GN=gsr3286 PE=4 SV=1	7.4	7404.62	7409.24	7273.58	7278.04		4.2	1	43.9 (M:43.9)	1	27.1	2.21
Q7NFW6	Photosystem I reaction center subunit IV OS=Gloeobacter violaceus (strain PCC 7421) GN=psaE PE=1 SV=1	7.5	7453.84	7458.44	7322.8	7327.24	7328	6.2	1	38.1 (M:38.1)	1	12.3	1.21
Q7NI45	Gsl2339 protein OS=Gloeobacter violaceus (strain PCC 7421) GN=gsl2339 PE=4 SV=1	7.6	7563.88	7568.62	7432.84	7437.43		4.8	1	112.9 (M:112.9)	3	22.7	3.22
Q7NL78	Phycobilisome 7.8 kDa linker polypeptide, allophycocyanin-associated, core OS=Gloeobacter violaceus (strain PCC 7421) GN=apcC PE=3 SV=1	7.7	7749.13	7754.03	7618.09	7622.83	7625	10.4	1	137.2 (M:137.2)	3	47.8	1.65
Q7NL59	CpcD protein OS=Gloeobacter violaceus (strain PCC 7421) GN=cpcD PE=4 SV=1	7.8	7765.03	7769.93	7633.99	7638.73		6.1	1	317.7 (M:317.7)	7	88.6	1.35
Q7NF29	Gsr3698 protein OS=Gloeobacter violaceus (strain PCC 7421) GN=gsr3698 PE=4 SV=1	8.1	8125.64	8130.89	7994.6	7999.69	8000	4.3	1	218.3 (M:218.3)	4	45.3	1.92
Q7NCS8	Gsl2900 protein OS=Gloeobacter violaceus (strain PCC 7421) GN=gsl2900 PE=4 SV=1	8.1	8148.41	8153.37	8017.37	8022.17	8024	6.2	1	75.1 (M:75.1)	2	30	2.15
Q7NL60	CpcD protein OS=Gloeobacter violaceus (strain PCC 7421) GN=cpcD PE=4 SV=1	8.2	8164.05	8169.42	8033.01	8038.22	8040	10.2	1	64.2 (M:64.2)	1	22.4	3.01
Q7NCR9	ATP synthase subunit c OS=Gloeobacter violaceus (strain PCC 7421) GN=atpE PE=3 SV=1	8.2	8190.47	8195.63	8059.43	8064.43	8067	6.1	1	144.6 (M:144.6)	2	23.2	2.74
Q7NMD7	Protein translocase subunit SecE OS=Gloeobacter violaceus (strain PCC 7421) GN=secE PE=3 SV=1	8.3	8311.58	8316.83	8180.54	8185.63		6.1	1	102.6 (M:102.6)	2	23.3	1.11
Q7NK60	DNA-directed RNA polymerase subunit omega OS=Gloeobacter violaceus (strain PCC 7421) GN=rpoZ PE=3 SV=1	8.5	8519.24	8524.61	8388.2	8393.41	8395	4.7	1	505.9 (M:505.9)	9	71.2	1.11
Q7NFI1	NAD(P)H-quinone oxidoreductase subunit O OS=Gloeobacter violaceus (strain PCC 7421) GN=ndhO PE=3 SV=1	8.6	8575.36	8580.71	8444.32	8449.51	8452	4.7	1	38.0 (M:38.0)	1	15.4	4.56
Q7NE56	Gsl4024 protein OS=Gloeobacter violaceus (strain PCC 7421) GN=gsl4024 PE=4 SV=1	8.7	8701.34	8706.91	8570.3	8575.71		5.2	1	132.6 (M:132.6)	4	48.1	2.79
Q7NPM4	Gsl0031 protein OS=Gloeobacter violaceus (strain PCC 7421) GN=gsl0031 PE=4 SV=1	8.8	8755.55	8761.14	8624.51	8629.94		6.2	1	176.0 (M:176.0)	3	30.8	3.08
Q7NFG9	Antitoxin OS=Gloeobacter violaceus (strain PCC 7421) GN=gsl3556 PE=3 SV=1	8.9	8884.54	8890.19	8753.5	8758.99		5.2	1	86.1 (M:86.1)	2	27.8	2.33
Q7NGI3	Gsl3186 protein OS=Gloeobacter violaceus (strain PCC 7421) GN=gsl3186 PE=4 SV=1	8.9	8913.25	8919.04	8782.21	8787.84		5.2	1	76.9 (M:76.9)	2	15.8	2.37
Q7NDQ3	Gsr4179 protein OS=Gloeobacter violaceus (strain PCC 7421) GN=gsr4179 PE=4 SV=1	9	8970.83	8976.43	8839.79	8845.23		7.6	1	67.8 (M:67.8)	2	25.6	2.38
Q7NPD0	Gsr0125 protein OS=Gloeobacter violaceus (strain PCC 7421) GN=gsr0125 PE=4 SV=1	9	8981.4	8987.04	8850.36	8855.84		4.5	1	63.0 (M:63.0)	1	18.4	2
Q7NHL2	Gsr2523 protein OS=Gloeobacter violaceus (strain PCC 7421) GN=gsr2523 PE=4 SV=1	9	9005.52	9011.12	8874.48	8879.92		4.7	1	58.6 (M:58.6)	2	29.6	2.43
Q7NDF1	ABC transporter solute-binding protein OS=Gloeobacter violaceus (strain PCC 7421) GN=gsl4284 PE=4 SV=1	9.3	9302.86	9308.91	9171.82	9177.71		4.6	1	36.3 (M:36.3)	1	11.5	3.43
Q7NF43	Glutaredoxin OS=Gloeobacter violaceus (strain PCC 7421) GN=gsl3683 PE=3 SV=1	9.6	9630.82	9637.05	9499.78	9505.85	9506	5.7	1	125.1 (M:125.1)	2	29.9	1.35
Q7NEG1	30S ribosomal protein S17 OS=Gloeobacter violaceus (strain PCC 7421) GN=rpsQ PE=3 SV=1	9.6	9637.35	9643.42	9506.31	9512.22		10.1	1	145.8 (M:145.8)	3	34.9	1.34
Q7NHA0	Gsl2637 protein OS=Gloeobacter violaceus (strain PCC 7421) GN=gsl2637 PE=4 SV=1	9.7	9740.21	9746.24	9609.17	9615.04		7.9	1	44.5 (M:44.5)	1	13.5	2.13
Q7NIX1	Gsl2061 protein OS=Gloeobacter violaceus (strain PCC 7421) GN=gsl2061 PE=4 SV=1	9.8	9826.03	9832.25	9694.99	9701.05		5.2	1	145.0 (M:145.0)	3	46.2	1.74
Q7NH99	30S ribosomal protein S16 OS=Gloeobacter violaceus (strain PCC 7421) GN=rpsP PE=3 SV=1	9.9	9864.18	9870.15	9733.14	9738.95		9.7	1	46.9 (M:46.9)	1	15.7	1.26
Q7NLG7	Gsl1156 protein OS=Gloeobacter violaceus (strain PCC 7421) GN=gsl1156 PE=4 SV=1	9.9	9924	9930.75	9792.96	9799.55		9.7	1	266.4 (M:266.4)	5	23.1	1.53
Q7NFW1	Gsl3413 protein OS=Gloeobacter violaceus (strain PCC 7421) GN=gsl3413 PE=4 SV=1	10.1	10102.3	10108.4	9971.21	9977.22		4.8	1	77.5 (M:77.5)	2	22.8	1.71
Q7NFV0	DNA binding protein HU OS=Gloeobacter violaceus (strain PCC 7421) GN=gsl3424 PE=3 SV=1	10.1	10129.4	10135.7	9998.38	10004.5		9.9	1	108.8 (M:108.8)	4	44.8	1.68
Q7NI97	Gsl2286 protein OS=Gloeobacter violaceus (strain PCC 7421) GN=gsl2286 PE=4 SV=1	10.2	10152	10158.3	10020.9	10027.1		4.8	1	211.8 (M:211.8)	3	30.2	2.68
Q7NL39	Gsl1287 protein OS=Gloeobacter violaceus (strain PCC 7421) GN=gsl1287 PE=4 SV=1	10.2	10209.2	10215.5	10078.2	10084.3		5	1	83.2 (M:83.2)	2	27.4	1.37
Q7NL70	Gsl1256 protein OS=Gloeobacter violaceus (strain PCC 7421) GN=gsl1256 PE=4 SV=1	10.3	10328.4	10335	10197.4	10203.8		5.7	1	42.2 (M:42.2)	1	11.7	0.95
Q7NM64	30S ribosomal protein S19 OS=Gloeobacter violaceus (strain PCC 7421) GN=rpsS PE=3 SV=1	10.4	10385.7	10392.3	10254.6	10261.1		11	1	47.5 (M:47.5)	1	8.7	1.41
Q7NCH6	Gsr3003 protein OS=Gloeobacter violaceus (strain PCC 7421) GN=gsr3003 PE=4 SV=1	10.4	10390.6	10397.1	10259.5	10265.9		5.1	1	51.6 (M:51.6)	1	14.9	2.99
Q7NFA3	Ferredoxin OS=Gloeobacter violaceus (strain PCC 7421) GN=petF PE=4 SV=1	10.4	10431.8	10438.7	10300.8	10307.5	10302	4.2	1	305.8 (M:305.8)	7	51.5	3.02
Q7NNK6	Gsl0405 protein OS=Gloeobacter violaceus (strain PCC 7421) GN=gsl0405 PE=4 SV=1	10.8	10767.6	10774.4	10636.6	10643.2		4.9	1	70.4 (M:70.4)	2	21.4	1.12
Q7MBB5	10 kDa chaperonin OS=Gloeobacter violaceus (strain PCC 7421) GN=groS PE=3 SV=1	10.9	10897	10903.7	10766	10772.5	10775	5.2	1	255.9 (M:255.9)	5	66	1.24
Q7NIT6	CcmK protein OS=Gloeobacter violaceus (strain PCC 7421) GN=ccmK PE=4 SV=1	10.9	10916.8	10923.6	10785.8	10792.4		6.1	1	182.9 (M:182.9)	3	17.6	1.37
Q7MBC6	10 kDa chaperonin OS=Gloeobacter violaceus (strain PCC 7421) GN=groS PE=3 SV=1	11	10979.9	10986.6	10848.8	10855.4	10855	4.8	1	46.9 (M:46.9)	1	14.6	0.92
Q7NFI6	Glr3539 protein OS=Gloeobacter violaceus (strain PCC 7421) GN=glr3539 PE=4 SV=1	11	11021.7	11028.4	10890.6	10897.2		4.7	1	160.7 (M:160.7)	3	16.5	4.86
Q7NPG8	50S ribosomal protein L23 OS=Gloeobacter violaceus (strain PCC 7421) GN=rplW PE=3 SV=1	11.3	11259.2	11266.1	11128.1	11134.9		10.1	1	42.4 (M:42.4)	1	7	1.88
Q7NNH7	30S ribosomal protein S6 OS=Gloeobacter violaceus (strain PCC 7421) GN=rpsF PE=3 SV=1	11.3	11269.8	11276.9	11138.8	11145.7		5.2	1	101.7 (M:101.7)	2	25	2.45
Q7NLA4	Glr1222 protein OS=Gloeobacter violaceus (strain PCC 7421) GN=glr1222 PE=4 SV=1	11.4	11384.9	11391.9	11253.8	11260.7		5	1	76.6 (M:76.6)	2	20.6	1.05
Q7M7B4	Gll0914 protein OS=Gloeobacter violaceus (strain PCC 7421) GN=gll0914 PE=4 SV=1	11.7	11686.8	11694.2	11555.8	11563		6.5	1	408.4 (M:408.4)	8	68.8	1.86
Q7NCP6	Gll2932 protein OS=Gloeobacter violaceus (strain PCC 7421) GN=gll2932 PE=4 SV=1	11.7	11738.1	11745.4	11607	11614.2		4.5	1	102.1 (M:102.1)	2	20.4	1.32
Q7NFM6	Nucleoid-associated protein glr3498 OS=Gloeobacter violaceus (strain PCC 7421) GN=glr3498 PE=3 SV=1	11.8	11751	11758.5	11620	11627.3		4.8	1	239.7 (M:239.7)	6	57.7	0.54
Q7NEF1	30S ribosomal protein S10 OS=Gloeobacter violaceus (strain PCC 7421) GN=rpsJ PE=3 SV=1	11.9	11850.3	11857.8	11719.3	11726.6		9.7	1	68.3 (M:68.3)	2	23.1	2.47
Q7NG28	Gll3345 protein OS=Gloeobacter violaceus (strain PCC 7421) GN=gll3345 PE=4 SV=1	11.9	11886.3	11893.6	11755.2	11762.4		9.8	1	116.0 (M:116.0)	3	26.3	1.11
Q7NM87	Thioredoxin OS=Gloeobacter violaceus (strain PCC 7421) GN=gll0880 PE=3 SV=1	11.9	11926.2	11933.9	11795.1	11802.7		5.7	1	412.9 (M:412.9)	8	66.4	1.05
Q7NES1	Glr3807 protein OS=Gloeobacter violaceus (strain PCC 7421) GN=glr3807 PE=4 SV=1	11.9	11939.2	11946.5	11808.1	11815.3	11816	4.8	1	252.8 (M:252.8)	5	45.1	1.83
Q7NE27	Gll4053 protein OS=Gloeobacter violaceus (strain PCC 7421) GN=gll4053 PE=4 SV=1	12	11987.9	11995.7	11856.9	11864.5		6.7	1	40.2 (M:40.2)	1	11.3	1.3
Q7NMT9	Glr0676 protein OS=Gloeobacter violaceus (strain PCC 7421) GN=glr0676 PE=4 SV=1	12.1	12065.9	12073.4	11934.8	11942.2		4.4	1	150.4 (M:150.4)	3	19.5	3.33
Q7NPI5	Gll0070 protein OS=Gloeobacter violaceus (strain PCC 7421) GN=gll0070 PE=4 SV=1	12.2	12152.4	12160	12021.4	12028.8		6.6	1	42.5 (M:42.5)	1	15.3	2.19
Q7NIT7	CcmK protein OS=Gloeobacter violaceus (strain PCC 7421) GN=ccmK PE=4 SV=1	12.2	12226.5	12234.2	12095.5	12103		6.8	1	181.5 (M:181.5)	3	23	1.09
Q7NL73	Glr1253 protein OS=Gloeobacter violaceus (strain PCC 7421) GN=glr1253 PE=4 SV=1	12.3	12325.7	12333.5	12194.6	12202.3		8.7	1	58.8 (M:58.8)	1	13.8	1.48
Q7NHA2	Gll2635 protein OS=Gloeobacter violaceus (strain PCC 7421) GN=gll2635 PE=4 SV=1	12.4	12358.5	12366.1	12227.5	12234.9		4.9	3	172.7 (M:172.7)	3	27.4	1.49
Q7NDQ5	Glr4177 protein OS=Gloeobacter violaceus (strain PCC 7421) GN=glr4177 PE=4 SV=1	12.4	12390.3	12397.8	12259.3	12266.6		4.7	1	174.7 (M:174.7)	4	39.1	0.97
Q7NIM5	Ribulose 1,5-bisphosphate carboxylase/oxygenase small subunit OS=Gloeobacter violaceus (strain PCC 7421) GN=rbcS PE=4 SV=1	12.4	12430.1	12438.6	12299.1	12307.4		7.6	1	284.9 (M:284.9)	5	51.9	0.81
Q7NP02	Nitrogen regulatory protein P-II OS=Gloeobacter violaceus (strain PCC 7421) GN=glnB PE=3 SV=1	12.5	12547.7	12555.6	12416.7	12424.4		5.6	1	165.8 (M:165.8)	4	36.6	0.67
Q7NM40	Protein kinase C inhibitor OS=Gloeobacter violaceus (strain PCC 7421) GN=gll0929 PE=4 SV=1	12.6	12572.7	12580.6	12441.7	12449.4	12453	6.2	1	75.1 (M:75.1)	1	10.5	1.61
Q7NEG3	50S ribosomal protein L24 OS=Gloeobacter violaceus (strain PCC 7421) GN=rplX PE=3 SV=1	12.6	12599.9	12607.7	12468.8	12476.5		10.2	1	61.4 (M:61.4)	1	8.6	1.87
Q7NMI4	Glr0782 protein OS=Gloeobacter violaceus (strain PCC 7421) GN=glr0782 PE=4 SV=1	12.7	12669	12677.7	12537.9	12546.5		4.7	1	104.2 (M:104.2)	2	26.7	0.93
Q7NF93	Glr3633 protein OS=Gloeobacter violaceus (strain PCC 7421) GN=glr3633 PE=4 SV=1	13	12982.7	12991.1	12851.6	12859.9		5.9	1	108.0 (M:108.0)	3	22.4	2.36
Q7NHK8	Glr2527 protein OS=Gloeobacter violaceus (strain PCC 7421) GN=glr2527 PE=4 SV=1	13	13001.7	13009.6	12870.6	12878.4		4.3	1	46.0 (M:46.0)	1	11.2	1.87
Q7NEG8	50S ribosomal protein L18 OS=Gloeobacter violaceus (strain PCC 7421) GN=rplR PE=3 SV=1	13.2	13235.1	13243.1	13104	13111.9		10.3	1	102.7 (M:102.7)	2	18.3	1.1
Q7NE73	Glr4007 protein OS=Gloeobacter violaceus (strain PCC 7421) GN=glr4007 PE=4 SV=1	13.3	13340.9	13349.3	13209.9	13218.1		5.4	1	97.8 (M:97.8)	2	18.4	0.92
Q7NI43	Plastocyanin OS=Gloeobacter violaceus (strain PCC 7421) GN=petE PE=4 SV=1	13.4	13370.9	13379.6	13239.8	13248.4		9.4	1	287.1 (M:287.1)	6	41.1	0.79
Q7NHG9	ATP synthase epsilon chain OS=Gloeobacter violaceus (strain PCC 7421) GN=atpC PE=3 SV=1	13.8	13816.4	13824.9	13685.4	13693.7		5.8	1	159.0 (M:159.0)	3	25	0.84
Q7NNK0	Glr0411 protein OS=Gloeobacter violaceus (strain PCC 7421) GN=glr0411 PE=4 SV=1	13.9	13854.3	13862.9	13723.3	13731.7		10.1	1	61.9 (M:61.9)	2	15.7	2.08
Q7NNH2	Glr0439 protein OS=Gloeobacter violaceus (strain PCC 7421) GN=glr0439 PE=4 SV=1	13.9	13932.1	13940.6	13801	13809.4		5.3	1	39.2 (M:39.2)	1	8.6	0.4
Q7NK76	50S ribosomal protein L7/L12 OS=Gloeobacter violaceus (strain PCC 7421) GN=rplL PE=3 SV=1	14.3	14267.7	14276.8	14136.6	14145.6		4.9	1	412.3 (M:412.3)	11	42.3	4.07
Q7NCP2	Glr2936 protein OS=Gloeobacter violaceus (strain PCC 7421) GN=glr2936 PE=4 SV=1	14.3	14322.6	14331.6	14191.5	14200.4		4.8	1	40.7 (M:40.7)	1	6.2	2.47
Q7NPH7	Glr0078 protein OS=Gloeobacter violaceus (strain PCC 7421) GN=glr0078 PE=4 SV=1	14.4	14389.3	14398.6	14258.2	14267.4		7.9	1	47.1 (M:47.1)	1	6.2	0.62
Q7NEG6	30S ribosomal protein S8 OS=Gloeobacter violaceus (strain PCC 7421) GN=rpsH PE=3 SV=1	14.8	14796	14805.4	14665	14674.2		10.3	1	80.4 (M:80.4)	1	9	1.13
Q7NI20	Gll2364 protein OS=Gloeobacter violaceus (strain PCC 7421) GN=gll2364 PE=4 SV=1	15	14988.9	14998.3	14857.9	14867.1		5.4	1	187.5 (M:187.5)	4	44.1	0.98
Q7NCQ5	Glr2923 protein OS=Gloeobacter violaceus (strain PCC 7421) GN=glr2923 PE=4 SV=1	15.3	15252.6	15262.3	15121.5	15131.1		4.9	1	50.5 (M:50.5)	1	7.2	2.51
Q7ND57	Glr4379 protein OS=Gloeobacter violaceus (strain PCC 7421) GN=glr4379 PE=4 SV=1	15.5	15475.1	15484.8	15344.1	15353.6		7.9	1	110.2 (M:110.2)	2	17.3	1.07
Q7NLT6	Gll1035 protein OS=Gloeobacter violaceus (strain PCC 7421) GN=gll1035 PE=4 SV=1	15.5	15549.2	15558.9	15418.2	15427.7		9.5	1	42.0 (M:42.0)	1	5.6	0.6
Q7NKA6	Glr1572 protein OS=Gloeobacter violaceus (strain PCC 7421) GN=glr1572 PE=3 SV=1	15.6	15610.8	15620.9	15479.8	15489.7		4.8	1	105.1 (M:105.1)	2	12.7	0.34
Q7NNH8	Ycf41 protein OS=Gloeobacter violaceus (strain PCC 7421) GN=ycf41 PE=4 SV=1	15.7	15661.1	15670.8	15530.1	15539.6		5.4	1	134.7 (M:134.7)	3	35.3	1.12
Q7NGT5	Gll2803 protein OS=Gloeobacter violaceus (strain PCC 7421) GN=gll2803 PE=4 SV=1	15.7	15730.9	15740.9	15599.8	15609.7		4.9	1	73.3 (M:73.3)	1	11	2.67
Q7NNK3	Gll0408 protein OS=Gloeobacter violaceus (strain PCC 7421) GN=gll0408 PE=4 SV=1	15.8	15772.4	15782.2	15641.3	15651		8.9	1	163.5 (M:163.5)	4	25.7	0.96
Q7NF26	Photosystem I reaction center subunit II OS=Gloeobacter violaceus (strain PCC 7421) GN=psaD PE=1 SV=1	15.9	15922.2	15932.3	15791.2	15801.1		7.8	1	152.8 (M:152.8)	3	19.4	0.78
Q7NEX2	Glr3756 protein OS=Gloeobacter violaceus (strain PCC 7421) GN=glr3756 PE=4 SV=1	16	15953.4	15963.2	15822.4	15832		8.9	1	206.2 (M:206.2)	6	31.9	1.42
Q7NGH6	Gll3193 protein OS=Gloeobacter violaceus (strain PCC 7421) GN=gll3193 PE=4 SV=1	16.1	16111.1	16121.3	15980	15990.1		5.7	1	149.5 (M:149.5)	3	25.5	1.23
Q7NF70	Gll3656 protein OS=Gloeobacter violaceus (strain PCC 7421) GN=gll3656 PE=4 SV=1	16.4	16373.4	16383.6	16242.4	16252.4		4.4	1	51.9 (M:51.9)	1	6.6	1.64
Q7NMQ5	Nucleoside diphosphate kinase OS=Gloeobacter violaceus (strain PCC 7421) GN=ndk PE=3 SV=1	16.4	16386.6	16397	16255.6	16265.8		6.3	1	172.3 (M:172.3)	4	29.5	1.38
Q7NKJ3	Glr1484 protein OS=Gloeobacter violaceus (strain PCC 7421) GN=glr1484 PE=4 SV=1	16.5	16501.7	16512	16370.6	16380.8		5.2	1	61.0 (M:61.0)	2	14.6	3.04
Q7NK93	Gll1585 protein OS=Gloeobacter violaceus (strain PCC 7421) GN=gll1585 PE=4 SV=1	16.5	16517.7	16528.2	16386.7	16397		9.1	1	426.5 (M:426.5)	8	33.3	0.63
Q7NH15	Glr2722 protein OS=Gloeobacter violaceus (strain PCC 7421) GN=glr2722 PE=4 SV=1	16.5	16540.4	16550.5	16409.4	16419.3		4.6	1	348.4 (M:348.4)	8	37.3	2.7
Q7NIA7	Plastocyanin OS=Gloeobacter violaceus (strain PCC 7421) GN=petE PE=4 SV=1	16.6	16559.6	16570.2	16428.5	16439		6.7	1	122.7 (M:122.7)	3	20.7	2.94
Q7NHA5	50S ribosomal protein L9 OS=Gloeobacter violaceus (strain PCC 7421) GN=rplI PE=3 SV=1	16.6	16643	16653.2	16512	16522		9.1	1	42.1 (M:42.1)	1	8.5	2.68
Q7NCS7	Gll2901 protein OS=Gloeobacter violaceus (strain PCC 7421) GN=gll2901 PE=4 SV=1	16.7	16723.8	16734.3	16592.7	16603.1		5.8	1	112.1 (M:112.1)	1	10	1.69
Q7NPC2	Gll0133 protein OS=Gloeobacter violaceus (strain PCC 7421) GN=gll0133 PE=4 SV=1	16.7	16723.8	16734.3	16592.7	16603.1		6.3	1	76.5 (M:76.5)	2	20.7	2.68
Q7NMC5	Peptidyl-prolyl cis-trans isomerase OS=Gloeobacter violaceus (strain PCC 7421) GN=glr0841 PE=3 SV=1	16.8	16754.8	16765.1	16623.7	16633.9		9.6	1	73.6 (M:73.6)	2	14.9	2.74
Q7NCN1	Glr2947 protein OS=Gloeobacter violaceus (strain PCC 7421) GN=glr2947 PE=4 SV=1	17.2	17171.7	17182.6	17040.7	17051.4		5.1	1	89.3 (M:89.3)	2	10.1	0.85
Q7NL79	Allophycocyanin beta subunit OS=Gloeobacter violaceus (strain PCC 7421) GN=apcB PE=1 SV=1	17.2	17200.8	17211.7	17069.8	17080.5		6.2	1	1094.3 (M:1094.3)	20	87	0.99
Q7NH34	HSP20 family heat shock protein OS=Gloeobacter violaceus (strain PCC 7421) GN=glr2703 PE=3 SV=1	17.4	17380	17391	17248.9	17259.8		5.9	1	166.4 (M:166.4)	4	28.9	2.01
Q7NJA2	Phycobilisome core component OS=Gloeobacter violaceus (strain PCC 7421) GN=apcF PE=3 SV=1	17.4	17422.9	17433.9	17291.9	17302.7		7.8	1	264.7 (M:264.7)	6	39.1	1.47
Q7NI46	Cytochrome c-550 2 OS=Gloeobacter violaceus (strain PCC 7421) GN=psbV2 PE=3 SV=1	17.5	17458.7	17469.6	17327.7	17338.4		6.8	1	69.8 (M:69.8)	1	6.6	0.8
Q7NL80	Allophycocyanin alpha subunit OS=Gloeobacter violaceus (strain PCC 7421) GN=apcA PE=1 SV=1	17.5	17526.1	17537.1	17395	17405.9		5.1	1	1210.0 (M:1210.0)	25	94.4	1.25
Q7NMB8	Glr0848 protein OS=Gloeobacter violaceus (strain PCC 7421) GN=glr0848 PE=4 SV=1	17.6	17582.3	17592.9	17451.2	17461.7		4.8	1	47.4 (M:47.4)	1	5.1	2.27
Q7NLD7	Phycoerythrin alpha chain OS=Gloeobacter violaceus (strain PCC 7421) GN=cpeA PE=1 SV=1	17.6	17646.9	17658.1	17515.9	17526.9		6.7	1	1196.3 (M:1196.3)	19	59.1	2.69
Q7M7F7	Phycocyanin alpha chain OS=Gloeobacter violaceus (strain PCC 7421) GN=cpcA PE=1 SV=1	17.7	17651.9	17662.9	17520.8	17531.7		7.7	1	810.9 (M:810.9)	13	66.7	1.61
Q7NF87	Gll3639 protein OS=Gloeobacter violaceus (strain PCC 7421) GN=gll3639 PE=4 SV=1	17.8	17770.9	17782.1	17639.9	17650.9		5.8	1	38.0 (M:38.0)	1	4.2	0.74
Q7NE28	Glr4052 protein OS=Gloeobacter violaceus (strain PCC 7421) GN=glr4052 PE=4 SV=1	17.8	17784.4	17795.4	17653.3	17664.2		8.9	1	222.3 (M:222.3)	3	10.1	0.42
Q7NL12	Gll1314 protein OS=Gloeobacter violaceus (strain PCC 7421) GN=gll1314 PE=4 SV=1	17.8	17838.4	17849.5	17707.3	17718.3		9.6	1	364.1 (M:364.1)	7	38.6	1.3
Q7NMV5	Glr0660 protein OS=Gloeobacter violaceus (strain PCC 7421) GN=glr0660 PE=4 SV=1	17.8	17839.4	17850.5	17708.3	17719.3		4.8	1	95.3 (M:95.3)	2	16.3	2.67
Q7NIV2	Glr2080 protein OS=Gloeobacter violaceus (strain PCC 7421) GN=glr2080 PE=4 SV=1	17.9	17902.7	17914	17771.6	17782.8		7.8	1	46.1 (M:46.1)	1	6.4	1.3
Q7NLE3	Allophycocyanin-B OS=Gloeobacter violaceus (strain PCC 7421) GN=apcD PE=3 SV=1	18	18021.3	18032.9	17890.3	17901.7		5.3	1	595.5 (M:595.5)	9	49.1	2.91
Q7NHC0	Gll2617 protein OS=Gloeobacter violaceus (strain PCC 7421) GN=gll2617 PE=4 SV=1	18	18043	18054.5	17912	17923.3		4.8	1	284.5 (M:284.5)	5	37	3.37
Q7NFN8	Gll3486 protein OS=Gloeobacter violaceus (strain PCC 7421) GN=gll3486 PE=3 SV=1	18.1	18099.3	18110.7	17968.2	17979.5		5.2	1	123.3 (M:123.3)	3	25.6	3.64
Q7NDM1	Glr4214 protein OS=Gloeobacter violaceus (strain PCC 7421) GN=glr4214 PE=3 SV=1	18.3	18255.4	18266.9	18124.4	18135.7		5.8	1	49.9 (M:49.9)	1	7.2	2.25
Q7NFY8	UPF0234 protein glr3386 OS=Gloeobacter violaceus (strain PCC 7421) GN=glr3386 PE=3 SV=1	18.3	18296.6	18307.7	18165.6	18176.5		7.8	1	79.2 (M:79.2)	2	15.3	3.03
Q7NLD6	Phycoerythrin beta subunit OS=Gloeobacter violaceus (strain PCC 7421) GN=cpeB PE=1 SV=1	18.4	18415.3	18427.2	18284.2	18296		7.5	1	1952.8 (M:1952.8)	34	71.2	3.29
Q7M7C7	Phycocyanin beta chain OS=Gloeobacter violaceus (strain PCC 7421) GN=cpcB PE=1 SV=1	18.4	18448.4	18460	18317.4	18328.8		5.5	1	1792.0 (M:1792.0)	30	97.7	3.22
Q7NGX2	NADH-dependent FMN reductase OS=Gloeobacter violaceus (strain PCC 7421) GN=gll2765 PE=4 SV=1	18.5	18451.1	18462.6	18320.1	18331.4		6.2	1	250.9 (M:250.9)	4	26.3	0.67
Q7NCC7	Glr3052 protein OS=Gloeobacter violaceus (strain PCC 7421) GN=glr3052 PE=4 SV=1	18.9	18882.3	18894.2	18751.2	18763		5.5	1	42.2 (M:42.2)	1	5.9	1.9
Q7NN99	Adenylyl-sulfate kinase OS=Gloeobacter violaceus (strain PCC 7421) GN=cysC PE=3 SV=1	19	19028	19039.8	18896.9	18908.6		5.6	1	84.1 (M:84.1)	2	9.8	3.41
Q7NCS0	ATP synthase subunit b' OS=Gloeobacter violaceus (strain PCC 7421) GN=atpG PE=3 SV=1	19.1	19087.9	19099.6	18956.8	18968.4		4.7	1	386.1 (M:386.1)	9	36.8	1.01
Q7NK80	Gll1598 protein OS=Gloeobacter violaceus (strain PCC 7421) GN=gll1598 PE=4 SV=1	19.1	19114.2	19126	18983.2	18994.8	18995	4.8	1	296.4 (M:296.4)	5	34.8	2.92
Q7NPN1	Glr0024 protein OS=Gloeobacter violaceus (strain PCC 7421) GN=glr0024 PE=4 SV=1	19.1	19128.7	19140.4	18997.7	19009.2		5.2	1	184.6 (M:184.6)	5	31.4	2.18
Q7ND08	Glr4428 protein OS=Gloeobacter violaceus (strain PCC 7421) GN=glr4428 PE=4 SV=1	19.2	19162.9	19174.9	19031.9	19043.7		4.9	1	85.9 (M:85.9)	2	13.3	3.17
Q7NIF1	Glr2232 protein OS=Gloeobacter violaceus (strain PCC 7421) GN=glr2232 PE=4 SV=1	19.3	19337.6	19349.6	19206.6	19218.4		4.5	1	296.5 (M:296.5)	6	30.6	2.71
Q7NGU7	Hypoxanthine phosphoribosyltransferase OS=Gloeobacter violaceus (strain PCC 7421) GN=glr2790 PE=4 SV=1	19.3	19340.3	19352.6	19209.3	19221.4		5.9	1	136.6 (M:136.6)	3	11.9	2.57
Q7NCE1	Cytochrome b6-f complex iron-sulfur subunit OS=Gloeobacter violaceus (strain PCC 7421) GN=petC PE=3 SV=1	19.6	19625.9	19638.4	19494.8	19507.2		4.8	1	122.7 (M:122.7)	3	15.1	2.3
Q7NLS9	6,7-dimethyl-8-ribityllumazine synthase OS=Gloeobacter violaceus (strain PCC 7421) GN=ribH PE=3 SV=1	19.6	19643.2	19655.6	19512.1	19524.4		5.9	1	242.3 (M:242.3)	4	22.2	2.65
Q7NE96	Gll3984 protein OS=Gloeobacter violaceus (strain PCC 7421) GN=gll3984 PE=4 SV=1	19.8	19762.3	19774.6	19631.3	19643.4	19637	6.3	1	261.3 (M:261.3)	7	28.3	1.03
Q7NH05	Photosystem I reaction center subunit III OS=Gloeobacter violaceus (strain PCC 7421) GN=psaF PE=1 SV=1	19.9	19896.7	19909.2	19765.6	19778		7.7	1	151.3 (M:151.3)	3	13.8	2.21
Q7NCS1	ATP synthase subunit b OS=Gloeobacter violaceus (strain PCC 7421) GN=atpF PE=3 SV=1	19.9	19898.7	19910.7	19767.6	19779.5		5.4	1	428.1 (M:428.1)	7	40.6	1.57
Q7NHL4	Glr2521 protein OS=Gloeobacter violaceus (strain PCC 7421) GN=glr2521 PE=4 SV=1	20	19951.1	19964	19820.1	19832.8		7.8	1	335.4 (M:335.4)	8	34.5	1.24
Q7NEG4	50S ribosomal protein L5 OS=Gloeobacter violaceus (strain PCC 7421) GN=rplE PE=3 SV=1	20.3	20283	20295.8	20151.9	20164.6		10.2	1	157.1 (M:157.1)	3	16.5	3.36
Q7NGL1	Gll3158 protein OS=Gloeobacter violaceus (strain PCC 7421) GN=gll3158 PE=4 SV=1	20.3	20309.3	20322.2	20178.2	20191		4.7	1	207.7 (M:207.7)	6	33.2	2.52
Q7NK77	50S ribosomal protein L10 OS=Gloeobacter violaceus (strain PCC 7421) GN=rplJ PE=3 SV=1	20.8	20830.4	20843.5	20699.4	20712.3		10.1	1	123.3 (M:123.3)	3	20.8	2.03
Q7NFT7	Gll3437 protein OS=Gloeobacter violaceus (strain PCC 7421) GN=gll3437 PE=4 SV=1	20.8	20831.9	20844.9	20700.9	20713.7		9.5	1	360.2 (M:360.2)	8	46.9	1.99
Q7NIS4	Glr2108 protein OS=Gloeobacter violaceus (strain PCC 7421) GN=glr2108 PE=4 SV=1	20.9	20893.5	20907.1	20762.5	20775.9		4.9	1	57.2 (M:57.2)	1	5.2	2.23
Q7NF86	Glr3640 protein OS=Gloeobacter violaceus (strain PCC 7421) GN=glr3640 PE=4 SV=1	20.9	20931.2	20944.3	20800.1	20813.1		5.6	1	132.7 (M:132.7)	2	12.6	5.3
Q7NCS2	ATP synthase subunit delta OS=Gloeobacter violaceus (strain PCC 7421) GN=atpH PE=3 SV=1	21	21005.3	21018.6	20874.3	20887.4		6.6	1	86.8 (M:86.8)	2	12.4	2.01
Q7NLD9	CpeZ protein OS=Gloeobacter violaceus (strain PCC 7421) GN=cpeZ PE=4 SV=1	21.5	21516.3	21529.7	21385.2	21398.5		5.4	1	82.9 (M:82.9)	3	17.6	1.77
Q7NEW2	ATP-dependent Clp protease proteolytic subunit 1 OS=Gloeobacter violaceus (strain PCC 7421) GN=clpP1 PE=3 SV=1	21.7	21743.2	21757	21612.1	21625.8		5.4	1	138.0 (M:138.0)	2	15.2	2.39
Q7NG79	Glr3294 protein OS=Gloeobacter violaceus (strain PCC 7421) GN=glr3294 PE=4 SV=1	21.8	21830.8	21844.7	21699.7	21713.5		4.8	1	50.1 (M:50.1)	1	6.1	3.59
Q7NIE9	NblB protein OS=Gloeobacter violaceus (strain PCC 7421) GN=nblB PE=4 SV=1	22.7	22740.8	22754.6	22609.8	22623.4		4.5	1	64.5 (M:64.5)	2	7.9	2.48
Q7NIM8	AhpC/TSA family protein OS=Gloeobacter violaceus (strain PCC 7421) GN=glr2155 PE=4 SV=1	23.7	23745.1	23760	23614	23628.8		4.8	1	64.5 (M:64.5)	2	8.5	1.53
Q7NDG2	Glr4273 protein OS=Gloeobacter violaceus (strain PCC 7421) GN=glr4273 PE=4 SV=1	24.8	24768.3	24784	24637.3	24652.8		9.3	1	332.1 (M:332.1)	6	19.5	3.97
Q7NFH7	Ribulose-phosphate 3-epimerase OS=Gloeobacter violaceus (strain PCC 7421) GN=gll3548 PE=3 SV=1	24.9	24943.1	24959	24812.1	24827.8		5.4	1	50.6 (M:50.6)	1	3.9	1.76
Q7NIN5	Gll2148 protein OS=Gloeobacter violaceus (strain PCC 7421) GN=gll2148 PE=4 SV=1	25.1	25081	25096.9	24950	24965.7		6.3	1	141.6 (M:141.6)	4	14.7	2.56
Q7NGA3	Glr3270 protein OS=Gloeobacter violaceus (strain PCC 7421) GN=glr3270 PE=4 SV=1	25.6	25604.5	25620.4	25473.5	25489.2		5.6	1	90.4 (M:90.4)	2	7.4	2.08
Q7NNW5	Glr0293 protein OS=Gloeobacter violaceus (strain PCC 7421) GN=glr0293 PE=3 SV=1	25.7	25652.3	25668.3	25521.2	25537.1		5.9	1	110.8 (M:110.8)	3	11.5	3.24
Q7ND51	Glr4385 protein OS=Gloeobacter violaceus (strain PCC 7421) GN=glr4385 PE=4 SV=1	27.5	27458	27475.1	27327	27343.9		4.8	1	70.3 (M:70.3)	1	3.9	3.52
Q7NL61	Phycoerythrin-associated linker protein OS=Gloeobacter violaceus (strain PCC 7421) GN=cpeE PE=3 SV=1	28.3	28337.4	28355	28206.4	28223.8		6.1	1	38.3 (M:38.3)	1	3.5	5.13
Q7NIS0	Glr2112 protein OS=Gloeobacter violaceus (strain PCC 7421) GN=glr2112 PE=4 SV=1	30.7						8.3	1	137.2 (M:137.2)	2	9	0.65
Q7NL63	Phycoerythrin-associated linker protein OS=Gloeobacter violaceus (strain PCC 7421) GN=cpeC PE=3 SV=1	31.8						5.4	1	40.5 (M:40.5)	1	2.8	3.75
Q7NJK0	Glr1832 protein OS=Gloeobacter violaceus (strain PCC 7421) GN=glr1832 PE=3 SV=1	31.8						6.8	1	39.8 (M:39.8)	1	3.1	1.11
Q7NN72	Gll0541 protein OS=Gloeobacter violaceus (strain PCC 7421) GN=gll0541 PE=4 SV=1	32.1						4.9	1	82.1 (M:82.1)	2	6.4	2.81
Q7NKD2	Gll1546 protein OS=Gloeobacter violaceus (strain PCC 7421) GN=gll1546 PE=4 SV=1	32.2						5.9	1	35.5 (M:35.5)	1	4.8	2.78
Q7NIP1	Glr2142 protein OS=Gloeobacter violaceus (strain PCC 7421) GN=glr2142 PE=4 SV=1	33.6						4.9	1	40.8 (M:40.8)	1	3.4	1.02
Q7NLY2	30S ribosomal protein S1 OS=Gloeobacter violaceus (strain PCC 7421) GN=rps1 PE=4 SV=1	35.7						4.9	1	39.1 (M:39.1)	1	2.8	0.97
Q7NIZ1	Gll2041 protein OS=Gloeobacter violaceus (strain PCC 7421) GN=gll2041 PE=4 SV=1	35.8						5.3	1	67.2 (M:67.2)	2	3.9	1.9
Q7NNG6	Phosphate-binding protein OS=Gloeobacter violaceus (strain PCC 7421) GN=glr0445 PE=3 SV=1	37.3						9.3	1	91.5 (M:91.5)	3	10.1	3.17
Q7NHX0	Glr2415 protein OS=Gloeobacter violaceus (strain PCC 7421) GN=glr2415 PE=4 SV=1	38.2						5.1	1	44.5 (M:44.5)	1	3.6	2.77
Q7NML3	Fructose-1,6-bisphosphate aldolase OS=Gloeobacter violaceus (strain PCC 7421) GN=fda PE=3 SV=1	38.7						5.6	1	53.5 (M:53.5)	1	2.2	2.98
Q7NK07	Gll1674 protein OS=Gloeobacter violaceus (strain PCC 7421) GN=gll1674 PE=4 SV=1	38.9						8.9	1	37.8 (M:37.8)	1	2	5.6
Q7NKF0	Glutamyl-tRNA(Gln) amidotransferase subunit A OS=Gloeobacter violaceus (strain PCC 7421) GN=gatA PE=3 SV=1	52.3						5.2	1	62.3 (M:62.3)	2	4.5	2.76
Q7MBC7	60 kDa chaperonin 1 OS=Gloeobacter violaceus (strain PCC 7421) GN=groL1 PE=3 SV=1	57.6						4.9	1	91.4 (M:91.4)	2	3.5	3.37
Q7MBB4	60 kDa chaperonin 2 OS=Gloeobacter violaceus (strain PCC 7421) GN=groL2 PE=3 SV=1	58.5						4.9	1	72.0 (M:72.0)	2	3.4	2.46
Q7NMX7	Glr0638 protein OS=Gloeobacter violaceus (strain PCC 7421) GN=glr0638 PE=3 SV=1	62						4.9	2	360.1 (M:360.1)	7	14.5	1.53
Q7NM04	N-acetylmuramoyl-L-alanine amidase OS=Gloeobacter violaceus (strain PCC 7421) GN=glr0965 PE=4 SV=1	63.1						8.9	1	79.6 (M:79.6)	2	3.3	0.95
Q7NNJ6	Gll0415 protein OS=Gloeobacter violaceus (strain PCC 7421) GN=gll0415 PE=3 SV=1	66						5.7	1	267.6 (M:267.6)	7	11.9	1.39
Q7NLI0	Glr1143 protein OS=Gloeobacter violaceus (strain PCC 7421) GN=glr1143 PE=4 SV=1	67.3						9.2	1	48.6 (M:48.6)	1	1.9	2.01

## Sheet: PCC7421_LC_MALDI
Accession	PCC_7421_LC_MALDI, Protein Name	MW [kDa]	Monoisotopic Mass	Average Mass	Monoisotopic Mass (- Met)	Average Mass (-Met)	Corresponding Peak (m/z)	pI	Alt. Proteins	Scores	Peptides	SC [%]	RMS90 [ppm]
Q7NN04	Gsr0611 protein OS=Gloeobacter violaceus (strain PCC 7421) GN=gsr0611 PE=4 SV=1	5.6	5612.85	5616.34	5481.81	5485.14	5489	4.8	1	110.7 (M:110.7)	2	39.2	4.01
Q7NL59	CpcD protein OS=Gloeobacter violaceus (strain PCC 7421) GN=cpcD PE=4 SV=1	7.8	7765.03	7769.93	7633.99	7638.73		6.1	1	42.5 (M:42.5)	1	12.9	6.83
Q7NCR9	ATP synthase subunit c OS=Gloeobacter violaceus (strain PCC 7421) GN=atpE PE=3 SV=1	8.2	8190.47	8195.63	8059.43	8064.43		6.1	1	76.7 (M:76.7)	1	17.1	0.88
Q7NMD7	Protein translocase subunit SecE OS=Gloeobacter violaceus (strain PCC 7421) GN=secE PE=3 SV=1	8.3	8311.58	8316.83	8180.54	8185.63		6.1	1	73.3 (M:73.3)	1	17.8	2.53
Q7NK60	DNA-directed RNA polymerase subunit omega OS=Gloeobacter violaceus (strain PCC 7421) GN=rpoZ PE=3 SV=1	8.5	8519.24	8524.61	8388.2	8393.41	8395	4.7	1	45.0 (M:45.0)	1	16.4	7.14
Q7NF43	Glutaredoxin OS=Gloeobacter violaceus (strain PCC 7421) GN=gsl3683 PE=3 SV=1	9.6	9630.82	9637.05	9499.78	9505.85	9503	5.7	1	107.3 (M:107.3)	1	18.4	7.65
Q7NIX1	Gsl2061 protein OS=Gloeobacter violaceus (strain PCC 7421) GN=gsl2061 PE=4 SV=1	9.8	9826.03	9832.25	9694.99	9701.05		5.2	1	50.6 (M:50.6)	1	13.2	1.55
Q7NLG7	Gsl1156 protein OS=Gloeobacter violaceus (strain PCC 7421) GN=gsl1156 PE=4 SV=1	9.9	9924	9930.75	9792.96	9799.55		9.7	1	93.6 (M:93.6)	1	12.1	3.89
Q7NI97	Gsl2286 protein OS=Gloeobacter violaceus (strain PCC 7421) GN=gsl2286 PE=4 SV=1	10.2	10152	10158.3	10020.9	10027.1		4.8	1	89.5 (M:89.5)	1	11.5	1.51
Q7MBB5	10 kDa chaperonin OS=Gloeobacter violaceus (strain PCC 7421) GN=groS PE=3 SV=1	10.9	10897	10903.7	10766	10772.5	10775	5.2	1	248.1 (M:248.1)	3	42.7	9.87
Q7M7B4	Gll0914 protein OS=Gloeobacter violaceus (strain PCC 7421) GN=gll0914 PE=4 SV=1	11.7	11686.8	11694.2	11555.8	11563		6.5	2	447.9 (M:447.9)	5	68.8	3.48
Q7NFM6	Nucleoid-associated protein glr3498 OS=Gloeobacter violaceus (strain PCC 7421) GN=glr3498 PE=3 SV=1	11.8	11751	11758.5	11620	11627.3		4.8	1	98.3 (M:98.3)	1	12.6	3.7
Q7NM87	Thioredoxin OS=Gloeobacter violaceus (strain PCC 7421) GN=gll0880 PE=3 SV=1	11.9	11926.2	11933.9	11795.1	11802.7	11800	5.7	1	60.0 (M:60.0)	2	16.4	13.77
Q7NES1	Glr3807 protein OS=Gloeobacter violaceus (strain PCC 7421) GN=glr3807 PE=4 SV=1	11.9	11939.2	11946.5	11808.1	11815.3	11816	4.8	1	63.6 (M:63.6)	1	12.4	6.04
Q7NMT9	Glr0676 protein OS=Gloeobacter violaceus (strain PCC 7421) GN=glr0676 PE=4 SV=1	12.1	12065.9	12073.4	11934.8	11942.2		4.4	1	120.5 (M:120.5)	2	17.7	7.76
Q7NDQ5	Glr4177 protein OS=Gloeobacter violaceus (strain PCC 7421) GN=glr4177 PE=4 SV=1	12.4	12390.3	12397.8	12259.3	12266.6		4.7	1	119.0 (M:119.0)	3	24.5	12.39
Q7NIM5	Ribulose 1,5-bisphosphate carboxylase/oxygenase small subunit OS=Gloeobacter violaceus (strain PCC 7421) GN=rbcS PE=4 SV=1	12.4	12430.1	12438.6	12299.1	12307.4		7.6	1	313.0 (M:313.0)	4	45.3	4.54
Q7NM40	Protein kinase C inhibitor OS=Gloeobacter violaceus (strain PCC 7421) GN=gll0929 PE=4 SV=1	12.6	12572.7	12580.6	12441.7	12449.4		6.2	1	100.7 (M:100.7)	1	10.5	5.04
Q7NMI4	Glr0782 protein OS=Gloeobacter violaceus (strain PCC 7421) GN=glr0782 PE=4 SV=1	12.7	12669	12677.7	12537.9	12546.5		4.7	1	83.7 (M:83.7)	1	12.4	5.78
Q7NF93	Glr3633 protein OS=Gloeobacter violaceus (strain PCC 7421) GN=glr3633 PE=4 SV=1	13	12982.7	12991.1	12851.6	12859.9		5.9	1	42.7 (M:42.7)	1	6.4	1.57
Q7NI43	Plastocyanin OS=Gloeobacter violaceus (strain PCC 7421) GN=petE PE=4 SV=1	13.4	13370.9	13379.6	13239.8	13248.4		9.4	1	118.4 (M:118.4)	2	18.6	6.53
Q7NHG9	ATP synthase epsilon chain OS=Gloeobacter violaceus (strain PCC 7421) GN=atpC PE=3 SV=1	13.8	13816.4	13824.9	13685.4	13693.7		5.8	1	146.7 (M:146.7)	1	17.4	2.63
Q7NK76	50S ribosomal protein L7/L12 OS=Gloeobacter violaceus (strain PCC 7421) GN=rplL PE=3 SV=1	14.3	14267.7	14276.8	14136.6	14145.6		4.9	1	170.0 (M:170.0)	3	24.1	6.26
Q7NI20	Gll2364 protein OS=Gloeobacter violaceus (strain PCC 7421) GN=gll2364 PE=4 SV=1	15	14988.9	14998.3	14857.9	14867.1		5.4	1	165.5 (M:165.5)	1	13.1	6.7
Q7NF26	Photosystem I reaction center subunit II OS=Gloeobacter violaceus (strain PCC 7421) GN=psaD PE=1 SV=1	15.9	15922.2	15932.3	15791.2	15801.1		7.8	1	46.8 (M:46.8)	1	5.6	6.24
Q7NK93	Gll1585 protein OS=Gloeobacter violaceus (strain PCC 7421) GN=gll1585 PE=4 SV=1	16.5	16517.7	16528.2	16386.7	16397		9.1	1	61.7 (M:61.7)	1	7.8	1.68
Q7NH15	Glr2722 protein OS=Gloeobacter violaceus (strain PCC 7421) GN=glr2722 PE=4 SV=1	16.5	16540.4	16550.5	16409.4	16419.3		4.6	1	131.6 (M:131.6)	2	15.7	7.09
Q7NL79	Allophycocyanin beta subunit OS=Gloeobacter violaceus (strain PCC 7421) GN=apcB PE=1 SV=1	17.2	17200.8	17211.7	17069.8	17080.5		6.2	1	539.3 (M:539.3)	8	58.4	4.51
Q7NL80	Allophycocyanin alpha subunit OS=Gloeobacter violaceus (strain PCC 7421) GN=apcA PE=1 SV=1	17.5	17526.1	17537.1	17395	17405.9		5.1	1	656.6 (M:656.6)	10	54.7	9.18
Q7NLD7	Phycoerythrin alpha chain OS=Gloeobacter violaceus (strain PCC 7421) GN=cpeA PE=1 SV=1	17.6	17646.9	17658.1	17515.9	17526.9		6.7	1	603.4 (M:603.4)	9	44.5	7.06
Q7M7F7	Phycocyanin alpha chain OS=Gloeobacter violaceus (strain PCC 7421) GN=cpcA PE=1 SV=1	17.7	17651.9	17662.9	17520.8	17531.7		7.7	1	446.1 (M:446.1)	5	29.6	3.6
Q7NL12	Gll1314 protein OS=Gloeobacter violaceus (strain PCC 7421) GN=gll1314 PE=4 SV=1	17.8	17838.4	17849.5	17707.3	17718.3	17720	9.6	1	176.4 (M:176.4)	3	17	7.07
Q7NLE3	Allophycocyanin-B OS=Gloeobacter violaceus (strain PCC 7421) GN=apcD PE=3 SV=1	18	18021.3	18032.9	17890.3	17901.7		5.3	1	237.7 (M:237.7)	5	29.2	7
Q7NHC0	Gll2617 protein OS=Gloeobacter violaceus (strain PCC 7421) GN=gll2617 PE=4 SV=1	18	18043	18054.5	17912	17923.3		4.8	1	76.7 (M:76.7)	1	9.7	0.7
Q7NLD6	Phycoerythrin beta subunit OS=Gloeobacter violaceus (strain PCC 7421) GN=cpeB PE=1 SV=1	18.4	18415.3	18427.2	18284.2	18296		7.5	1	620.3 (M:620.3)	6	49.2	4.42
Q7M7C7	Phycocyanin beta chain OS=Gloeobacter violaceus (strain PCC 7421) GN=cpcB PE=1 SV=1	18.4	18448.4	18460	18317.4	18328.8		5.5	1	810.4 (M:810.4)	9	52.9	4.42
Q7NCS0	ATP synthase subunit b' OS=Gloeobacter violaceus (strain PCC 7421) GN=atpG PE=3 SV=1	19.1	19087.9	19099.6	18956.8	18968.4		4.7	1	208.2 (M:208.2)	2	15.5	5.84
Q7NK80	Gll1598 protein OS=Gloeobacter violaceus (strain PCC 7421) GN=gll1598 PE=4 SV=1	19.1	19114.2	19126	18983.2	18994.8		4.8	1	55.2 (M:55.2)	1	4.9	0.29
Q7NIF1	Glr2232 protein OS=Gloeobacter violaceus (strain PCC 7421) GN=glr2232 PE=4 SV=1	19.3	19337.6	19349.6	19206.6	19218.4		4.5	1	111.6 (M:111.6)	1	9.2	2.22
Q7NCS1	ATP synthase subunit b OS=Gloeobacter violaceus (strain PCC 7421) GN=atpF PE=3 SV=1	19.9	19898.7	19910.7	19767.6	19779.5		5.4	1	98.7 (M:98.7)	2	12.6	2.43
Q7NFT7	Gll3437 protein OS=Gloeobacter violaceus (strain PCC 7421) GN=gll3437 PE=4 SV=1	20.8	20831.9	20844.9	20700.9	20713.7		9.5	1	114.6 (M:114.6)	3	15.1	14.28
Q7NDG2	Glr4273 protein OS=Gloeobacter violaceus (strain PCC 7421) GN=glr4273 PE=4 SV=1	24.8	24768.3	24784	24637.3	24652.8		9.3	1	106.5 (M:106.5)	2	9.5	5.78
Q7NEC6	Glr3954 protein OS=Gloeobacter violaceus (strain PCC 7421) GN=glr3954 PE=3 SV=1	60.6						4.9	3	67.1 (M:67.1)	1	2.3	8.78

## Sheet: S4_LC_ESI
Accession	S4_LC_ESI, Protein Name	MW [kDa]	Monoisotopic Mass	Average Mass	Monoisotopic Mass (- Met)	Average Mass (-Met)	Corresponding Peak (m/z)	pI	Alt. Proteins	Scores	Peptides	SC [%]	RMS90 [ppm]
A0A076HBV2	50S ribosomal protein L36 OS=Synechococcus sp. KORDI-49 GN=rpmJ PE=3 SV=1	3.3	3348.73	3351.09	3217.69	3219.89		10.9	5	85.2 (M:85.2)	2	32.1	2.05
A5GU84	Photosystem II protein Y OS=Synechococcus sp. (strain RCC307) GN=psbY PE=3 SV=1	4.3	4273.45	4276.23	4142.41	4145.03		12	9	151.4 (M:151.4)	3	30	0.61
A5GQF2	Photosystem II reaction center protein L OS=Synechococcus sp. (strain RCC307) GN=psbL PE=3 SV=1	4.5	4473.32	4476.18	4342.28	4344.98		5.8	11	102.8 (M:102.8)	1	33.3	0.34
A0A1J0PA81	Protein PsbN OS=Synechococcus sp. SynAce01 GN=psbN PE=3 SV=1	4.8	4789.45	4792.48	4658.41	4661.28		3.9	2	67.8 (M:67.8)	1	23.9	2.75
A3YTM9	Cytochrome b559 subunit beta OS=Synechococcus sp. WH 5701 GN=psbF PE=3 SV=1	5	4990.66	4993.93	4859.62	4862.73		12	19	133.6 (M:133.6)	3	45.5	1.21
A0A0J6B6H8	Cytochrome b559 subunit beta OS=Synechococcus sp. GFB01 GN=psbF PE=3 SV=1	5.1	5076.73	5080.06	4945.69	4948.86		12	1	100.4 (M:100.4)	2	46.7	1.63
A0A0J6B5Q3	Thioredoxin (Fragment) OS=Synechococcus sp. GFB01 GN=SYNGFB01_08300 PE=4 SV=1	5.3	5167.67	5282	5036.63	5150.8		8.6	3	39.5 (M:39.5)	1	14.6	0.23
A0A0J6BEW8	High light inducible protein OS=Synechococcus sp. GFB01 GN=SYNGFB01_03570 PE=4 SV=1	5.7	5680.05	5683.7	5549.01	5552.5	5510	5.1	1	54.7 (M:54.7)	1	25.5	0.19
A0A076HFY1	High light inducible protein OS=Synechococcus sp. KORDI-52 GN=KR52_02205 PE=4 SV=1	6	6030.04	6034.17	5899	5902.97	5898	8.3	3	45.6 (M:45.6)	1	33.3	2.54
A5GJC7	Uncharacterized protein OS=Synechococcus sp. (strain WH7803) GN=SynWH7803_0616 PE=4 SV=1	6.3	6290.25	6294.08	6159.21	6162.88	6165	4.7	25	112.7 (M:112.7)	2	17	2.14
A0A1J0PBA7	30S ribosomal protein S21 OS=Synechococcus sp. SynAce01 GN=rpsU PE=3 SV=1	6.7	6743.73	6747.82	6612.69	6616.62		11.6	4	308.2 (M:308.2)	5	46.4	1.73
A5GUK9	Uncharacterized protein OS=Synechococcus sp. (strain RCC307) GN=SynRCC307_1665 PE=4 SV=1	6.8	6809.65	6813.82	6678.61	6682.62	6682	9.9	3	41.7 (M:41.7)	1	19.4	0.12
K9RU13	Photosystem II reaction center protein H OS=Synechococcus sp. (strain ATCC 27167 / PCC 6312) GN=psbH PE=3 SV=1	7.1	7129.81	7134.54	6998.77	7003.34		8.1	3	84.5 (M:84.5)	2	21.9	2.58
A3YXH7	Photosystem II reaction center protein H OS=Synechococcus sp. WH 5701 GN=psbH PE=3 SV=1	7.4	7361.96	7366.85	7230.92	7235.65		10.3	1	187.9 (M:187.9)	3	21.2	4.51
Q5N502	50S ribosomal protein L33 OS=Synechococcus sp. (strain ATCC 27144 / PCC 6301 / SAUG 1402/1) GN=rpmG PE=3 SV=1	7.4	7366.85	7371.6	7235.81	7240.4		10.2	12	65.6 (M:65.6)	1	17.2	2.48
A0A0J6BFA9	Uncharacterized protein OS=Synechococcus sp. GFB01 GN=SYNGFB01_05730 PE=4 SV=1	7.4	7421.75	7426.54	7290.71	7295.34		5.6	13	303.9 (M:303.9)	3	64.6	0.63
A3Z0N8	Photosystem I reaction center subunit IV OS=Synechococcus sp. WH 5701 GN=psaE PE=3 SV=1	7.6	7601.77	7606.43	7470.73	7475.23		6.2	19	297.6 (M:297.6)	5	43.5	1.72
A3YWL8	50S ribosomal protein L35 OS=Synechococcus sp. WH 5701 GN=rpmI PE=3 SV=1	7.7	7680.14	7685.08	7549.1	7553.88	7551	11.5	3	134.0 (M:134.0)	2	18.2	0.32
B4WI75	Phycobilisome 7.8 kDa linker polypeptide, allophycocyanin-associated, core OS=Synechococcus sp. (strain ATCC 29403 / PCC 7335) GN=S7335_3276 PE=3 SV=1	7.8	7787.08	7792.09	7656.04	7660.89	7663	10.9	10	81.9 (M:81.9)	2	23.9	1.91
A0A1J0PB95	Phycobilisome 7.8 kDa linker polypeptide, allophycocyanin-associated, core OS=Synechococcus sp. SynAce01 GN=BM449_10405 PE=3 SV=1	7.8	7809.13	7814.22	7678.09	7683.02		10.1	2	59.1 (M:59.1)	1	15.2	0.77
A0A1J0PBN2	ATP synthase subunit c OS=Synechococcus sp. SynAce01 GN=atpE PE=3 SV=1	8	7968.28	7973.29	7837.24	7842.09	7836	4.6	1	280.4 (M:280.4)	4	50	1.72
A3YV50	Uncharacterized protein OS=Synechococcus sp. WH 5701 GN=WH5701_14376 PE=4 SV=1	8.1	8145.15	8150.17	8014.11	8018.97		5.2	1	87.7 (M:87.7)	2	12.7	1.36
A0A0J6EBU5	30S ribosomal protein S18 OS=Synechococcus sp. GFB01 GN=rpsR PE=3 SV=1	8.3	8273.7	8278.84	8142.66	8147.64		10.5	9	284.1 (M:284.1)	8	64.4	1.81
A0A1J0PF41	Uncharacterized protein OS=Synechococcus sp. SynAce01 GN=BM449_09645 PE=4 SV=1	8.3	8328.85	8334.03	8197.81	8202.83	8206	4.4	2	77.1 (M:77.1)	2	19.4	4.23
W0GSM0	Uncharacterized protein OS=Synechococcus sp. WH 8109 GN=Syncc8109_0767 PE=3 SV=1	8.3	8343.24	8348.47	8212.2	8217.27		5.2	9	76.4 (M:76.4)	1	13	1.65
A0A1J0P9Y8	Uncharacterized protein OS=Synechococcus sp. SynAce01 GN=BM449_07020 PE=4 SV=1	8.4	8359.36	8364.47	8228.32	8233.27	8233	4.7	11	139.3 (M:139.3)	2	24.3	2.53
A0A164AQN7	Uncharacterized protein OS=Synechococcus sp. MIT S9504 GN=MITS9504_00214 PE=4 SV=1	8.7	8724.32	8729.97	8593.28	8598.77		4.9	15	55.0 (M:55.0)	1	10.8	1.06
A0A076HDQ2	Uncharacterized protein OS=Synechococcus sp. KORDI-49 GN=KR49_04250 PE=4 SV=1	8.7	8741.45	8746.98	8610.41	8615.78		4.9	22	76.5 (M:76.5)	2	22.8	5.88
B4WIQ7	Uncharacterized protein OS=Synechococcus sp. (strain ATCC 29403 / PCC 7335) GN=S7335_2660 PE=4 SV=1	8.8	8754.55	8760.32	8623.51	8629.12		4.9	4	80.0 (M:80.0)	1	10.1	0.56
Q2JMR5	NifU domain protein OS=Synechococcus sp. (strain JA-2-3B'a(2-13)) GN=CYB_0989 PE=4 SV=1	8.8	8809.53	8815.3	8678.49	8684.1	8679	4.6	1	41.3 (M:41.3)	1	23.8	0.58
A3ZAN5	Uncharacterized protein OS=Synechococcus sp. RS9917 GN=RS9917_13683 PE=4 SV=1	8.8	8815.39	8821.09	8684.35	8689.89		5.7	1	64.5 (M:64.5)	1	12.3	2.97
A0A0H4BAZ0	Photosystem I iron-sulfur center OS=Synechococcus sp. (strain WH8020) GN=psaC PE=3 SV=1	8.8	8822.06	8828.27	8691.02	8697.07		5.1	10	261.5 (M:261.5)	3	43.2	0.91
A0A076GXJ1	Photosystem I iron-sulfur center OS=Synechococcus sp. KORDI-100 GN=psaC PE=3 SV=1	8.8	8836.07	8842.3	8705.03	8711.1		5.1	6	229.1 (M:229.1)	3	43.2	1.77
A5GTM1	Uncharacterized protein OS=Synechococcus sp. (strain RCC307) GN=SynRCC307_1327 PE=4 SV=1	8.9	8919.61	8925.12	8788.57	8793.92		6.7	5	40.7 (M:40.7)	1	7.9	1.55
A0A0J6BHM5	Uncharacterized protein OS=Synechococcus sp. GFB01 GN=SYNGFB01_00100 PE=4 SV=1	8.9	8924.69	8930.25	8793.65	8799.05		5	4	44.2 (M:44.2)	1	13.8	0.76
A3YZQ6	50S ribosomal protein L28 OS=Synechococcus sp. WH 5701 GN=rpmB PE=3 SV=1	9	9034.96	9040.61	8903.92	8909.41		11.7	4	244.0 (M:244.0)	5	34.6	2.08
A0A1B1TVW4	30S ribosomal protein S16 OS=Synechococcus sp. PCC 7117 GN=rpsP PE=3 SV=1	9.3	9281.11	9286.77	9150.07	9155.57		10.3	7	343.4 (M:343.4)	6	32.5	3.17
A3YVG6	50S ribosomal protein L27 OS=Synechococcus sp. WH 5701 GN=rpmA PE=3 SV=1	9.3	9300.06	9305.72	9169.02	9174.52	9174	11.8	1	36.4 (M:36.4)	1	15.9	1.94
Q066D9	RNA-binding region RNP-1 OS=Synechococcus sp. BL107 GN=BL107_14060 PE=4 SV=1	9.3	9311.62	9317.54	9180.58	9186.34	9183	4.9	9	52.3 (M:52.3)	1	16	2.35
K9SUY7	30S ribosomal protein S16 OS=Synechococcus sp. PCC 7502 GN=rpsP PE=3 SV=1	9.4	9418.31	9424.15	9287.27	9292.95	9297	10.7	1	75.0 (M:75.0)	1	13.4	7.35
A0A1S8WF10	Cytochrome-c oxidase OS=Synechococcus sp. Tous GN=BTM30_01525 PE=4 SV=1	9.4	9444.06	9449.95	9313.02	9318.75		5.8	3	56.0 (M:56.0)	1	12	0.29
A0A0J6EBN8	Heme iron utilization protein OS=Synechococcus sp. GFB01 GN=SYNGFB01_02445 PE=4 SV=1	9.5	9489.65	9495.78	9358.61	9364.58		5.3	16	108.8 (M:108.8)	2	21.6	1.2
A0A0J6B876	Phosphoribosylformylglycinamidine synthase subunit PurS OS=Synechococcus sp. GFB01 GN=purS PE=3 SV=1	9.6	9578.13	9583.95	9447.09	9452.75		5.3	1	107.5 (M:107.5)	2	32.2	2.22
A3Z1S7	Uncharacterized protein OS=Synechococcus sp. WH 5701 GN=WH5701_09450 PE=4 SV=1	9.8	9784.06	9790.11	9653.02	9658.91		4.3	1	80.9 (M:80.9)	2	13.2	3.67
A0A0H4BJ47	DNA-binding protein OS=Synechococcus sp. (strain WH8020) GN=WB44_07935 PE=3 SV=1	9.8	9835.38	9841.47	9704.34	9710.27		9.8	10	588.2 (M:588.2)	10	79.1	2.62
A0A0J6BHJ4	Uncharacterized protein OS=Synechococcus sp. GFB01 GN=SYNGFB01_00460 PE=4 SV=1	9.9	9908.17	9914.46	9777.13	9783.26		10.5	4	313.0 (M:313.0)	5	56.3	1.47
A0A0J6E7M2	DNA-binding protein OS=Synechococcus sp. GFB01 GN=SYNGFB01_12220 PE=3 SV=1	9.9	9923.38	9929.43	9792.33	9798.23	9796	9.7	3	412.3 (M:412.3)	7	25.3	2.67
A5GVW4	30S ribosomal protein S19 OS=Synechococcus sp. (strain RCC307) GN=rpsS PE=3 SV=1	10	9965.46	9971.86	9834.42	9840.66	9831	10.6	1	84.4 (M:84.4)	2	25.3	2.62
A0A164Y506	FIG038648: MoaD and/or ThiS families OS=Candidatus Synechococcus spongiarum GN=FLM9_1168 PE=4 SV=1	10	9982.26	9988.47	9851.22	9857.27		4.6	4	52.8 (M:52.8)	1	13.2	3.57
A0A0J6BE02	Uncharacterized protein OS=Synechococcus sp. GFB01 GN=SYNGFB01_08530 PE=4 SV=1	10	10002.7	10008.8	9871.64	9877.58		3.9	1	52.6 (M:52.6)	1	10.9	2
A3YUL5	30S ribosomal protein S19 OS=Synechococcus sp. WH 5701 GN=rpsS PE=3 SV=1	10.1	10053.4	10059.8	9922.35	9928.59		10.6	15	142.2 (M:142.2)	3	20.9	2.2
A5GQX8	Uncharacterized protein OS=Synechococcus sp. (strain RCC307) GN=SynRCC307_0384 PE=4 SV=1	10.1	10066.6	10072.7	9935.55	9941.47		12.1	1	39.8 (M:39.8)	1	10	0.36
A0A0H4BG23	Uncharacterized protein OS=Synechococcus sp. (strain WH8020) GN=WB44_12665 PE=4 SV=1	10.1	10137.3	10143.7	10006.2	10012.5		4.6	1	57.1 (M:57.1)	1	16.7	0.8
A0A0J6BJI0	Nitrogen fixation protein NifU OS=Synechococcus sp. GFB01 GN=SYNGFB01_08045 PE=4 SV=1	10.4	10330.2	10336.8	10199.2	10205.6		4.4	1	56.0 (M:56.0)	1	9.2	0.42
A0A1J0PD95	Carbon dioxide-concentrating protein CcmK OS=Synechococcus sp. SynAce01 GN=BM449_13865 PE=4 SV=1	10.5	10512.4	10519.1	10381.4	10387.9		5.3	28	479.5 (M:479.5)	6	52.4	2.22
A3Z137	Uncharacterized protein OS=Synechococcus sp. WH 5701 GN=WH5701_12218 PE=4 SV=1	10.6	10559.7	10566.4	10428.6	10435.2		12	1	37.4 (M:37.4)	1	11.1	9.32
A0A076H602	Carbon dioxide-concentrating protein CcmK OS=Synechococcus sp. KORDI-100 GN=KR100_05490 PE=4 SV=1	10.6	10577.5	10584.2	10446.4	10453		5.3	6	458.8 (M:458.8)	6	51.5	2.36
A0A1S8WDQ3	Ferredoxin OS=Synechococcus sp. Tous GN=BTM30_04105 PE=4 SV=1	10.7	10701.9	10708.8	10570.9	10577.6		3.9	1	93.3 (M:93.3)	2	13.1	6.68
A0A0G2HL85	Aspartyl/glutamyl-tRNA(Asn/Gln) amidotransferase subunit C OS=Candidatus Synechococcus spongiarum SP3 GN=gatC PE=3 SV=1	10.7	10732.7	10739.2	10601.7	10608		5.2	1	54.9 (M:54.9)	1	7.2	2.27
Q05WE5	30S ribosomal protein S20 OS=Synechococcus sp. RS9916 GN=rpsT PE=3 SV=1	10.8	10834.7	10841.6	10703.7	10710.4		10.6	2	38.4 (M:38.4)	1	13	0.37
A0A0J6BCY3	50S ribosomal protein L17 OS=Synechococcus sp. GFB01 GN=SYNGFB01_11485 PE=3 SV=1	11	11013	11019.8	10881.9	10888.6		10.4	11	83.0 (M:83.0)	2	16.5	4.92
A3YWY1	Urease subunit beta OS=Synechococcus sp. WH 5701 GN=ureB PE=3 SV=1	11	11029.6	11036.5	10898.6	10905.3		5.7	18	105.0 (M:105.0)	2	20.6	2.48
G4FJ04	30S ribosomal protein S14 OS=Synechococcus sp. WH 8016 GN=rpsN PE=3 SV=1	11.1	11070.9	11078	10939.9	10946.8		11.4	16	109.5 (M:109.5)	2	17.9	0.53
A0A0J6BCW0	50S ribosomal protein L23 OS=Synechococcus sp. GFB01 GN=rplW PE=3 SV=1	11.2	11196.1	11203.1	11065.1	11071.9		10.9	1	125.7 (M:125.7)	2	25	1.56
A0A076HQC8	ArsR family transcriptional regulator OS=Synechococcus sp. KORDI-52 GN=KR52_11235 PE=4 SV=1	11.2	11248.1	11255.1	11117.1	11123.9		9.5	1	46.6 (M:46.6)	1	8.9	3.45
A3YWY0	Urease subunit gamma OS=Synechococcus sp. WH 5701 GN=ureA PE=3 SV=1	11.3	11272	11279.1	11140.9	11147.9		5.1	4	122.4 (M:122.4)	2	21	2.01
Q05QI1	ATP-dependent Clp protease adapter protein ClpS OS=Synechococcus sp. RS9916 GN=clpS PE=3 SV=1	11.3	11279.7	11286.9	11148.6	11155.7		5	17	40.3 (M:40.3)	1	12.5	1.07
A3YUV0	Cell division topological specificity factor OS=Synechococcus sp. WH 5701 GN=minE PE=3 SV=1	11.3	11279.9	11287	11148.9	11155.8		5	8	75.1 (M:75.1)	1	11.9	3.81
A3YUK8	50S ribosomal protein L24 OS=Synechococcus sp. WH 5701 GN=rplX PE=3 SV=1	11.3	11342.2	11349.1	11211.1	11217.9		10.2	3	59.8 (M:59.8)	1	8.7	1.17
A0A1J0PA40	Uncharacterized protein OS=Synechococcus sp. SynAce01 GN=BM449_04710 PE=4 SV=1	11.5	11530.2	11537.3	11399.1	11406.1		8	2	76.1 (M:76.1)	1	7.7	1.3
A3Z7S5	Thioredoxin OS=Synechococcus sp. RS9917 GN=RS9917_01262 PE=3 SV=1	11.5	11543.9	11551.4	11412.9	11420.2		5	5	292.0 (M:292.0)	6	41.1	2.22
A0A0J6BG90	Cytochrome c6 OS=Synechococcus sp. GFB01 GN=petJ PE=3 SV=1	11.6	11589.7	11597.3	11458.7	11466.1		5.5	3	44.2 (M:44.2)	1	8	6.91
A0A0J6E8C1	Thioredoxin OS=Synechococcus sp. GFB01 GN=SYNGFB01_10240 PE=3 SV=1	11.6	11589.9	11597.5	11458.9	11466.3		5.3	12	369.1 (M:369.1)	6	52.3	2.05
A3YY45	Thioredoxin OS=Synechococcus sp. WH 5701 GN=WH5701_08059 PE=3 SV=1	11.6	11600	11607.5	11469	11476.3		5.3	5	312.1 (M:312.1)	6	44.9	1.88
A3YVT0	Uncharacterized protein OS=Synechococcus sp. WH 5701 GN=WH5701_15536 PE=4 SV=1	11.8	11751	11758.4	11620	11627.2		8.6	1	44.6 (M:44.6)	1	6.4	0.92
A3YWI5	Nucleoid-associated protein WH5701_02829 OS=Synechococcus sp. WH 5701 GN=WH5701_02829 PE=3 SV=1	11.8	11788.9	11796.2	11657.8	11665		4.4	15	251.8 (M:251.8)	4	24.3	2.41
A0A0J6E9S4	Uncharacterized protein OS=Synechococcus sp. GFB01 GN=SYNGFB01_06595 PE=4 SV=1	11.8	11801.9	11809.2	11670.9	11678	11678	4.2	1	48.7 (M:48.7)	1	6.4	1.07
A3YXL9	30S ribosomal protein S10 OS=Synechococcus sp. WH 5701 GN=rpsJ PE=3 SV=1	12.1	12057.5	12065.2	11926.5	11934		9.5	16	235.4 (M:235.4)	6	46.2	1.77
A3YUE3	mRNA interferase OS=Synechococcus sp. WH 5701 GN=WH5701_05290 PE=3 SV=1	12.1	12122.5	12130.1	11991.4	11998.9		9.3	2	53.4 (M:53.4)	1	10.9	3.66
Q2JUX3	30S ribosomal protein S10 OS=Synechococcus sp. (strain JA-3-3Ab) GN=rpsJ PE=3 SV=1	12.1	12125.6	12133.2	11994.5	12002		9.7	2	133.7 (M:133.7)	3	16.2	1.5
A0A076HCC5	Uncharacterized protein OS=Synechococcus sp. KORDI-49 GN=KR49_13695 PE=4 SV=1	12.3	12279.5	12286.9	12148.4	12155.7		5	2	61.5 (M:61.5)	1	10.1	2.02
P0A3F4	Nitrogen regulatory protein P-II OS=Synechococcus elongatus (strain PCC 7942) GN=glnB PE=1 SV=1	12.4	12383.7	12391.4	12252.7	12260.2		7.9	3	96.4 (M:96.4)	2	22.3	1.53
A0A163ZWG4	Chlorosome protein I OS=Synechococcus sp. MIT S9504 GN=csmI PE=4 SV=1	12.5	12456.3	12464.1	12325.2	12332.9		6.2	2	73.2 (M:73.2)	1	8.4	1.46
B4WMQ6	Uncharacterized protein OS=Synechococcus sp. (strain ATCC 29403 / PCC 7335) GN=S7335_2803 PE=4 SV=1	12.6	12575.4	12583.4	12444.3	12452.2		5.2	1	47.3 (M:47.3)	1	12.1	1.85
W0GX66	Putative ferredoxin (2Fe-2S) OS=Synechococcus sp. WH 8109 GN=fdx PE=4 SV=1	12.7	12665.3	12673.3	12534.3	12542.1		7.6	6	113.7 (M:113.7)	2	17.6	0.43
A0A1J0PCK2	Uncharacterized protein OS=Synechococcus sp. SynAce01 GN=BM449_10020 PE=4 SV=1	12.7	12733.2	12741.6	12602.2	12610.4		5.1	19	179.0 (M:179.0)	4	29.9	2.84
A0A1S8WD54	NAD(P)H-quinone oxidoreductase subunit M OS=Synechococcus sp. Tous GN=ndhM PE=3 SV=1	12.8	12804.4	12812.4	12673.4	12681.2		4.7	15	47.2 (M:47.2)	1	8.6	0.74
A0A0J6E9Q7	Urease subunit gamma OS=Synechococcus sp. GFB01 GN=ureA PE=3 SV=1	12.9	11989.3	12887	11858.3	12755.8		5.3	2	145.8 (M:145.8)	2	8.7	0.84
A0A0J6BCX5	50S ribosomal protein L22 OS=Synechococcus sp. GFB01 GN=rplV PE=3 SV=1	12.9	12929.8	12938.1	12798.8	12806.9		10.9	21	82.5 (M:82.5)	2	24.8	1.09
A3YUA0	50S ribosomal protein L7/L12 OS=Synechococcus sp. WH 5701 GN=rplL PE=3 SV=1	12.9	12946.9	12954.9	12815.9	12823.7		4.7	3	147.9 (M:147.9)	2	15.7	3.14
A0A0J6BJ47	Uncharacterized protein OS=Synechococcus sp. GFB01 GN=SYNGFB01_09190 PE=4 SV=1	12.9	12949.8	12957.6	12818.8	12826.4		5.2	1	41.0 (M:41.0)	1	8	2.63
Q05VH5	50S ribosomal protein L7/L12 OS=Synechococcus sp. RS9916 GN=rplL PE=3 SV=1	13	12977.9	12985.8	12846.8	12854.6		4.7	5	169.2 (M:169.2)	3	24.8	2.9
A0A1J0PBD8	50S ribosomal protein L20 OS=Synechococcus sp. SynAce01 GN=rplT PE=3 SV=1	13.1	13057.4	13065.5	12926.3	12934.3		12.3	2	114.9 (M:114.9)	2	12.2	3.53
A3YWL7	50S ribosomal protein L20 OS=Synechococcus sp. WH 5701 GN=rplT PE=3 SV=1	13.1	13061.3	13069.3	12930.2	12938.1		12.2	1	95.6 (M:95.6)	1	9.6	4.61
Q05X87	Uncharacterized protein OS=Synechococcus sp. RS9916 GN=RS9916_32537 PE=4 SV=1	13.1	13072.1	13080.8	12941.1	12949.6		9	1	52.8 (M:52.8)	1	7.4	9.83
A3YWE6	30S ribosomal protein S6 OS=Synechococcus sp. WH 5701 GN=rpsF PE=3 SV=1	13.2	13233.7	13242.1	13102.7	13110.9		5.4	19	116.3 (M:116.3)	2	20.5	3.71
A5GVX5	50S ribosomal protein L18 OS=Synechococcus sp. (strain RCC307) GN=rplR PE=3 SV=1	13.3	13278	13286	13146.9	13154.8		10.3	17	42.4 (M:42.4)	1	7.5	7.61
A0A0J6BCX9	50S ribosomal protein L14 OS=Synechococcus sp. GFB01 GN=rplN PE=3 SV=1	13.3	13281.1	13289.4	13150.1	13158.2		10.3	26	239.3 (M:239.3)	4	43.8	0.87
A0A0G2HN16	50S ribosomal protein L17 OS=Candidatus Synechococcus spongiarum SP3 GN=rplQ PE=3 SV=1	13.3	13306.1	13314.5	13175.1	13183.3		10.9	4	46.4 (M:46.4)	1	6.9	1.62
Q05ZH4	50S ribosomal protein L18 OS=Synechococcus sp. BL107 GN=rplR PE=3 SV=1	13.3	13334.1	13342.3	13203.1	13211.1		10.9	2	42.3 (M:42.3)	1	7.4	1.19
A3YUJ8	30S ribosomal protein S13 OS=Synechococcus sp. WH 5701 GN=rpsM PE=3 SV=1	13.6	13599.5	13607.9	13468.5	13476.7		11.3	27	146.8 (M:146.8)	3	19.8	0.68
Q2JXC6	Uncharacterized protein OS=Synechococcus sp. (strain JA-3-3Ab) GN=CYA_0340 PE=4 SV=1	13.6	13617	13625.6	13486	13494.4		6.6	2	36.3 (M:36.3)	1	10.1	6.15
A0A0J6E8A0	Uncharacterized protein OS=Synechococcus sp. GFB01 GN=SYNGFB01_10775 PE=4 SV=1	13.9	13889.3	13898	13758.3	13766.8		5.6	1	43.3 (M:43.3)	1	6.2	0.13
A4CQI0	Photosystem II 12 kDa extrinsic protein OS=Synechococcus sp. (strain WH7805) GN=psbU PE=3 SV=1	14	13951.1	13959.9	13820.1	13828.7		5.1	5	218.8 (M:218.8)	2	16.8	2.63
A0A0J6BDF1	Cytochrome c-553-like protein OS=Synechococcus sp. GFB01 GN=SYNGFB01_10260 PE=4 SV=1	14	13957.3	13966.3	13826.2	13835.1		9.5	1	69.9 (M:69.9)	1	7.5	5.77
A0A0J6BEQ2	Uncharacterized protein OS=Synechococcus sp. GFB01 GN=SYNGFB01_06650 PE=4 SV=1	14	13765.2	13996	13634.1	13864.8		5	1	40.3 (M:40.3)	1	8.6	0.88
A3YV69	30S ribosomal protein S16 OS=Synechococcus sp. WH 5701 GN=rpsP PE=3 SV=1	14.2	14192.7	14201.2	14061.6	14070		9.7	1	159.7 (M:159.7)	4	19.4	5.74
A0A1J0PB23	Uncharacterized protein OS=Synechococcus sp. SynAce01 GN=BM449_09580 PE=4 SV=1	14.3	14254.9	14263.8	14123.9	14132.6		11.6	2	52.0 (M:52.0)	1	10.2	0.29
A5GQP8	Photosystem II 12 kDa extrinsic protein OS=Synechococcus sp. (strain RCC307) GN=psbU PE=3 SV=1	14.5	14485.6	14494.6	14354.6	14363.4		5.5	5	230.1 (M:230.1)	3	18.9	1.86
W0GXC1	Uncharacterized protein OS=Synechococcus sp. WH 8109 GN=Syncc8109_2600 PE=4 SV=1	14.5	14523.8	14533.1	14392.8	14401.9		5.8	2	40.5 (M:40.5)	1	8	1.55
A0A1J0PE14	Uncharacterized protein OS=Synechococcus sp. SynAce01 GN=BM449_10165 PE=4 SV=1	14.5	14525.4	14534.6	14394.3	14403.4		9.3	1	44.7 (M:44.7)	1	7.1	3.89
Q2JPX1	Putative fluoride ion transporter CrcB OS=Synechococcus sp. (strain JA-2-3B'a(2-13)) GN=crcB PE=3 SV=2	14.6	14555.5	14565.2	14424.4	14434		7.8	1	36.0 (M:36.0)	1	8.5	7.63
A0A1J0PAH7	30S ribosomal protein S8 OS=Synechococcus sp. SynAce01 GN=rpsH PE=3 SV=1	14.8	14793	14802.2	14662	14671		10.3	2	85.6 (M:85.6)	2	19.5	0.83
A0A1S8WDX2	30S ribosomal protein S9 OS=Synechococcus sp. Tous GN=rpsI PE=3 SV=1	14.8	14811	14820.1	14680	14688.9		10.6	12	167.1 (M:167.1)	3	21.5	0.8
A0A0H4BCQ4	Uncharacterized protein OS=Synechococcus sp. (strain WH8020) GN=WB44_08225 PE=4 SV=1	14.9	14866.5	14876.1	14735.4	14744.9		9	2	35.7 (M:35.7)	1	6.2	2.97
A0A1S8WBQ6	Carbon dioxide-concentrating protein CcmK OS=Synechococcus sp. Tous GN=BTM30_07430 PE=4 SV=1	15.2	15172.8	15182.3	15041.8	15051.1		9.1	1	264.5 (M:264.5)	4	31.1	4.44
A3YWZ5	Uncharacterized protein OS=Synechococcus sp. WH 5701 GN=WH5701_03649 PE=4 SV=1	15.3	15267.8	15277	15136.7	15145.8		4.6	20	105.9 (M:105.9)	2	16.8	5.7
Q05R46	Uncharacterized protein OS=Synechococcus sp. RS9916 GN=RS9916_28024 PE=4 SV=1	15.3	15311.8	15321.5	15180.8	15190.3		5.5	1	68.1 (M:68.1)	1	7.6	0.4
A0A1S8WFN0	Occludin/ELL family protein OS=Synechococcus sp. Tous GN=BTM30_01435 PE=4 SV=1	15.5	15513.7	15523.7	15382.6	15392.5		5	1	37.7 (M:37.7)	1	5.4	7.6
A0A1J0PAK7	Photosystem I reaction center subunit II OS=Synechococcus sp. SynAce01 GN=BM449_08790 PE=4 SV=1	15.9	15860.9	15870.9	15729.8	15739.7		6.6	8	508.5 (M:508.5)	7	32.2	0.95
A0A162CT48	Photosystem I reaction center subunit II OS=Synechococcus sp. MIT S9508 GN=psaD PE=4 SV=1	15.9	15927	15937.1	15796	15805.9		9	17	380.8 (M:380.8)	8	31.5	0.75
A0A0J6BLW8	RNA-binding protein OS=Synechococcus sp. GFB01 GN=SYNGFB01_01970 PE=4 SV=1	16	15979.7	15989.4	15848.6	15858.2		6.4	20	102.4 (M:102.4)	2	6.4	3.5
A0A163ZWT6	Thylakoid-associated single-stranded DNA-binding protein OS=Synechococcus sp. MIT S9504 GN=MITS9504_00984 PE=4 SV=1	16.1	16098.3	16108.2	15967.2	15977		5.9	13	68.2 (M:68.2)	2	9.5	6.05
Q7U3I7	Urease accessory protein UreE OS=Synechococcus sp. (strain WH8102) GN=ureE PE=3 SV=1	16.3	16347.5	16357.6	16216.5	16226.4		6.2	5	60.0 (M:60.0)	1	5.3	2.36
Q3AGP0	Nucleoside diphosphate kinase OS=Synechococcus sp. (strain CC9605) GN=ndk PE=3 SV=1	16.4	16417.6	16427.7	16286.5	16296.5		5.9	28	226.6 (M:226.6)	6	31.1	2.6
A0A1J0P9Q8	Uncharacterized protein OS=Synechococcus sp. SynAce01 GN=BM449_06630 PE=4 SV=1	16.5	16502.3	16512.9	16371.3	16381.7		9	1	52.1 (M:52.1)	1	14.1	1.38
A0A1S8WDV6	50S ribosomal protein L13 OS=Synechococcus sp. Tous GN=rplM PE=3 SV=1	16.6	16615	16625.4	16484	16494.2		10.2	22	131.2 (M:131.2)	2	13.3	4.23
Q05Z32	Uncharacterized protein OS=Synechococcus sp. BL107 GN=BL107_09271 PE=4 SV=1	16.8	16791.4	16802.3	16660.3	16671.1		9.2	1	40.2 (M:40.2)	1	8.4	9.16
A0A076HHF6	Protein phosphatase OS=Synechococcus sp. KORDI-52 GN=KR52_03110 PE=4 SV=1	17	17019.6	17030.5	16888.5	16899.3		4.6	1	50.1 (M:50.1)	1	5.9	4.84
Q3ALX4	Photosystem I reaction center subunit III (PsaF) OS=Synechococcus sp. (strain CC9605) GN=Syncc9605_0634 PE=4 SV=1	17	17042.7	17053.7	16911.7	16922.5		8.8	3	133.4 (M:133.4)	1	8.2	3.81
A4CR60	ATP synthase subunit b' OS=Synechococcus sp. (strain WH7805) GN=atpG PE=3 SV=1	17.2	17196	17206.6	17065	17075.4		4.7	2	86.2 (M:86.2)	1	5.2	0.49
W0GTY2	Twin-arginine translocation pathway signal OS=Synechococcus sp. WH 8109 GN=Syncc8109_1257 PE=4 SV=1	17.2	17220.4	17231.2	17089.4	17100		4.9	4	69.1 (M:69.1)	2	7.7	3.65
P27288	R-phycocyanin alpha chain OS=Synechococcus sp. (strain WH7803) GN=rpcA PE=3 SV=3	17.3	17309.5	17320.4	17178.5	17189.2		5.1	1	282.7 (M:282.7)	5	45.1	3.61
A3Z924	Phycocyanin a subunit OS=Synechococcus sp. RS9917 GN=RS9917_02888 PE=3 SV=1	17.3	17338.5	17349.5	17207.5	17218.3		5.1	6	1167.3 (M:1167.3)	16	67.9	1.52
A3Z984	Allophycocyanin alpha chain OS=Synechococcus sp. RS9917 GN=RS9917_08320 PE=3 SV=1	17.4	17358.8	17369.9	17227.8	17238.7		4.8	24	332.7 (M:332.7)	5	44.1	3.3
A0A0J6BES7	Probable 30S ribosomal protein PSRP-3 OS=Synechococcus sp. GFB01 GN=SYNGFB01_06570 PE=3 SV=1	17.4	17381.6	17392.4	17250.6	17261.2		4.3	1	64.8 (M:64.8)	1	14.2	3.68
A5GW12	30S ribosomal protein S7 OS=Synechococcus sp. (strain RCC307) GN=rpsG PE=3 SV=1	17.4	17393	17404.1	17262	17272.9		11	1	419.2 (M:419.2)	7	37.2	2.71
A0A1S8WCW8	Phycocyanin subunit alpha OS=Synechococcus sp. Tous GN=BTM30_05500 PE=3 SV=1	17.4	17402.6	17413.6	17271.6	17282.4		5.8	23	606.3 (M:606.3)	6	45.1	0.87
A0A0J6BGT7	Phycocyanin OS=Synechococcus sp. GFB01 GN=SYNGFB01_02495 PE=3 SV=1	17.4	17409.6	17420.7	17278.6	17289.5		5.4	1	1065.3 (M:1065.3)	17	71	2.07
A0A0J6EB61	Phycocyanin OS=Synechococcus sp. GFB01 GN=SYNGFB01_03555 PE=3 SV=1	17.5	17450.8	17461.6	17319.8	17330.4		5.6	5	795.6 (M:795.6)	10	41.7	1.19
A0A1J0PBB2	Allophycocyanin subunit beta OS=Synechococcus sp. SynAce01 GN=BM449_10400 PE=3 SV=1	17.5	17497.8	17508.8	17366.8	17377.6		4.8	22	152.7 (M:152.7)	3	19.1	2.38
A0A1J0PBG3	Allophycocyanin OS=Synechococcus sp. SynAce01 GN=BM449_10395 PE=3 SV=1	17.5	17511.8	17523	17380.8	17391.8		4.8	1	224.8 (M:224.8)	4	29.2	3.19
A0A1S8WBI8	30S ribosomal protein S7 OS=Synechococcus sp. Tous GN=rpsG PE=3 SV=1	17.5	17519.1	17530.2	17388	17399		10.9	21	532.5 (M:532.5)	10	51.9	2.78
A0A0H4BGQ8	Membrane protein OS=Synechococcus sp. (strain WH8020) GN=WB44_09605 PE=4 SV=1	17.6	17577.9	17589	17446.9	17457.8		5.1	22	57.8 (M:57.8)	2	12.6	0.94
A0A1B1TRF4	Phycocyanin subunit alpha OS=Synechococcus sp. PCC 7003 GN=AWQ21_11185 PE=3 SV=1	17.6	17610.7	17621.8	17479.7	17490.6		5.3	1	147.8 (M:147.8)	3	18.5	1.35
Q064V6	Cytochrome c-550 OS=Synechococcus sp. BL107 GN=psbV PE=3 SV=1	17.7	17660.8	17672	17529.7	17540.8		4.6	4	155.3 (M:155.3)	3	22.1	2.3
A0A0J6BJL4	Ferritin OS=Synechococcus sp. GFB01 GN=SYNGFB01_07895 PE=3 SV=1	17.8	17797.1	17808.4	17666.1	17677.2		5.4	1	63.9 (M:63.9)	1	6.8	0.83
Q31LZ0	Uncharacterized protein OS=Synechococcus elongatus (strain PCC 7942) GN=Synpcc7942_1899 PE=4 SV=1	17.8	17811.9	17823.1	17680.8	17691.9		5	2	51.4 (M:51.4)	1	3.7	7.69
A5GVQ7	R-phycocyanin II beta chain OS=Synechococcus sp. (strain RCC307) GN=rpcB PE=3 SV=1	18	18031.1	18042.5	17900	17911.3		4.9	1	71.7 (M:71.7)	2	8.1	2.52
A0A0J6BFW9	Cytochrome c-550 OS=Synechococcus sp. GFB01 GN=psbV PE=3 SV=1	18.2	18169.1	18180.6	18038.1	18049.4		4.8	1	128.4 (M:128.4)	3	13	2.29
A0A0H5PQV6	Segregation and condensation protein B OS=Synechococcus sp. (strain WH8103) GN=scpB PE=3 SV=1	18.2	18196.7	18207.9	18065.7	18076.7		6.1	5	83.0 (M:83.0)	2	10.9	6.44
A0A1J0PCM1	Putative tRNA (cytidine(34)-2'-O)-methyltransferase OS=Synechococcus sp. SynAce01 GN=BM449_12870 PE=3 SV=1	18.3	18251.6	18263	18120.5	18131.8		7.8	1	50.5 (M:50.5)	1	4.2	1.05
A0A0J6BLQ4	Phycocyanin OS=Synechococcus sp. GFB01 GN=SYNGFB01_02490 PE=3 SV=1	18.4	18279.1	18402	18148.1	18270.8		5.4	6	318.0 (M:318.0)	6	26.7	4.58
A0A1J0P8Q0	Uncharacterized protein OS=Synechococcus sp. SynAce01 GN=BM449_01310 PE=4 SV=1	18.4	18420.6	18432.2	18289.6	18301		5.5	1	82.4 (M:82.4)	2	9.5	1.04
A3YYP0	Uncharacterized protein OS=Synechococcus sp. WH 5701 GN=WH5701_09099 PE=4 SV=1	18.5	18535.3	18547.3	18404.2	18416.1		8.2	1	103.7 (M:103.7)	2	12.5	0.83
A3YVM3	ATP synthase subunit b OS=Synechococcus sp. WH 5701 GN=atpF PE=3 SV=1	19	18972.2	18983.7	18841.2	18852.5		5.9	2	39.2 (M:39.2)	1	4	8.52
A0A0J6BLU2	Allophycocyanin OS=Synechococcus sp. GFB01 GN=SYNGFB01_02220 PE=3 SV=1	19	19015.9	19027.7	18884.9	18896.5		5.1	20	510.7 (M:510.7)	10	28.5	3.17
A0A0J6E9T0	ATP synthase subunit b OS=Synechococcus sp. GFB01 GN=atpF PE=3 SV=1	19	19032.3	19043.8	18901.2	18912.6		6.7	11	64.9 (M:64.9)	1	5.1	2.58
Q05XC9	Uncharacterized protein OS=Synechococcus sp. RS9916 GN=RS9916_32327 PE=4 SV=1	19.4	19414.5	19426.9	19283.5	19295.7		5.7	1	50.9 (M:50.9)	1	5.7	8.29
A3Z1U0	HAD-superfamily phosphatase subfamily IIIA OS=Synechococcus sp. WH 5701 GN=WH5701_09515 PE=4 SV=1	19.5	19539.8	19552	19408.7	19420.8		11.4	2	111.4 (M:111.4)	2	10.5	3.69
A0A076H6N5	Allophycocyanin subunit beta-18 OS=Synechococcus sp. KORDI-49 GN=KR49_02920 PE=3 SV=1	19.6	19612.1	19624.4	19481.1	19493.2		5.2	1	256.1 (M:256.1)	4	16.1	4.65
Q0ID24	Adenylate kinase OS=Synechococcus sp. (strain CC9311) GN=adk PE=3 SV=1	19.8	19800.5	19812.6	19669.5	19681.4		4.9	16	59.3 (M:59.3)	1	6	3.12
Q05ZH1	50S ribosomal protein L5 OS=Synechococcus sp. BL107 GN=rplE PE=3 SV=1	19.9	19853.7	19866.3	19722.7	19735.1		10	14	40.9 (M:40.9)	1	9.5	3.26
A0A1B1TNL4	Nuclease subunit of the excinuclease complex OS=Synechococcus sp. PCC 7003 GN=AWQ21_05780 PE=4 SV=1	19.9	19874.3	19887	19743.3	19755.8		6.8	1	37.6 (M:37.6)	1	3.4	3.91
A0A0J6EAS2	Membrane protein OS=Synechococcus sp. GFB01 GN=SYNGFB01_04285 PE=4 SV=1	20	20022.6	20034.8	19891.6	19903.6		5.7	1	66.4 (M:66.4)	1	5.4	1.71
Q05T23	Segregation and condensation protein B OS=Synechococcus sp. RS9916 GN=RS9916_29764 PE=3 SV=1	20	20047.5	20059.8	19916.4	19928.6		5.3	5	136.6 (M:136.6)	3	13	6.75
A0A0G8AW15	Uncharacterized protein (Fragment) OS=Candidatus Synechococcus spongiarum 15L GN=TQ37_04315 PE=4 SV=1	20.1	20096.2	20108.8	19965.1	19977.6		9.2	1	39.9 (M:39.9)	1	5.1	1.9
A3YZE9	Ribosome-recycling factor OS=Synechococcus sp. WH 5701 GN=frr PE=3 SV=1	20.2	20157.5	20170	20026.5	20038.8		5.8	1	109.8 (M:109.8)	2	12.3	6.53
A0A1J0PCU2	Ribosome-recycling factor OS=Synechococcus sp. SynAce01 GN=frr PE=3 SV=1	20.3	20266.5	20279	20135.5	20147.8		5.7	2	120.5 (M:120.5)	3	14	5.84
K9SP38	Peptide deformylase OS=Synechococcus sp. PCC 7502 GN=def PE=3 SV=1	20.4	20395.7	20408.4	20264.6	20277.2		6.3	1	38.0 (M:38.0)	1	3.3	2.53
A4CR08	Uncharacterized protein OS=Synechococcus sp. (strain WH7805) GN=WH7805_12283 PE=4 SV=1	20.5	20453.7	20466.4	20322.7	20335.2		4.8	15	35.5 (M:35.5)	1	3.1	0.07
Q7U5F4	Ribosome-recycling factor OS=Synechococcus sp. (strain WH8102) GN=frr PE=3 SV=1	20.5	20465.6	20478.1	20334.5	20346.9		5.4	4	38.9 (M:38.9)	1	6.6	6.04
A0A1J0PFL9	Uncharacterized protein OS=Synechococcus sp. SynAce01 GN=BM449_11500 PE=4 SV=1	20.5	20488.8	20501.6	20357.8	20370.4		11.6	1	42.4 (M:42.4)	1	3.4	2.26
A0A076H5E0	Bifunctional protein PyrR OS=Synechococcus sp. KORDI-100 GN=pyrR PE=3 SV=1	21	20965.2	20978	20834.1	20846.8		5.5	1	74.9 (M:74.9)	1	3.8	1.23
A5GS27	Probable cobalt-precorrin-6Y C(15)-methyltransferase OS=Synechococcus sp. (strain RCC307) GN=SynRCC307_0783 PE=4 SV=1	21.8	21820.6	21834.2	21689.5	21703		5.1	1	36.1 (M:36.1)	1	6.9	7
A0A0G8AZ04	NAD(P)H-quinone oxidoreductase subunit F (Fragment) OS=Candidatus Synechococcus spongiarum 142 GN=TH68_05420 PE=4 SV=1	22	22026.7	22040.6	21895.7	21909.4		6.1	3	40.6 (M:40.6)	1	4.4	3.01
A3YVD0	Peptidyl-prolyl cis-trans isomerase OS=Synechococcus sp. WH 5701 GN=WH5701_14786 PE=3 SV=1	22.1	22105.3	22119	21974.3	21987.8		4.6	2	92.8 (M:92.8)	3	9.4	4.99
A3YWL6	TPR repeat protein OS=Synechococcus sp. WH 5701 GN=WH5701_02984 PE=4 SV=1	22.3	22311	22324.6	22179.9	22193.4		9.6	11	126.0 (M:126.0)	2	6.8	5.96
A3YWG1	Uncharacterized protein OS=Synechococcus sp. WH 5701 GN=WH5701_02709 PE=4 SV=1	22.6	22596.2	22610.1	22465.1	22478.9		10	2	142.9 (M:142.9)	2	9.6	3.3
A3YWH2	N utilization substance protein B homolog OS=Synechococcus sp. WH 5701 GN=WH5701_02764 PE=3 SV=1	22.7	22690.9	22704.9	22559.9	22573.7		5.3	2	153.3 (M:153.3)	3	15.2	7.04
W0GW76	Uncharacterized protein OS=Synechococcus sp. WH 8109 GN=Syncc8109_0840 PE=4 SV=1	22.8	22754.9	22769	22623.9	22637.8		6.1	2	53.7 (M:53.7)	1	5.4	1.81
A0A0H4BHY5	Glycosyltransferase OS=Synechococcus sp. (strain WH8020) GN=WB44_13680 PE=4 SV=1	22.8	22759.5	22774.2	22628.4	22643		4.6	2	44.7 (M:44.7)	1	5.4	6.96
Q0I6S0	Hydrolase, metallo-beta-lactamase family protein OS=Synechococcus sp. (strain CC9311) GN=sync_2664 PE=4 SV=1	23.2	23221.1	23235.6	23090	23104.4		9.6	7	61.9 (M:61.9)	1	8	2.58
A0A0G2HLZ2	Peroxidase OS=Candidatus Synechococcus spongiarum SP3 GN=TE42_05470 PE=4 SV=1	23.3	23293.9	23308.4	23162.8	23177.2		5.1	11	89.2 (M:89.2)	2	8.5	4.93
B4WP45	Aminopyrimidine aminohydrolase OS=Synechococcus sp. (strain ATCC 29403 / PCC 7335) GN=S7335_4525 PE=3 SV=1	23.8	23750.6	23765.9	23619.5	23634.7		4.9	1	44.6 (M:44.6)	1	3.8	5.96
A0A0J6BGN2	Uncharacterized protein OS=Synechococcus sp. GFB01 GN=SYNGFB01_02560 PE=4 SV=1	23.8	23603.2	23840	23472.2	23708.8		9.4	1	66.9 (M:66.9)	1	3.7	3.97
A0A0J6E8U6	Peptidyl-prolyl cis-trans isomerase OS=Synechococcus sp. GFB01 GN=SYNGFB01_09305 PE=3 SV=1	25	25040.3	25055.9	24909.2	24924.7		8.5	7	130.5 (M:130.5)	3	10.4	2.37
A0A0J6EBV9	6-phosphogluconolactonase OS=Synechococcus sp. GFB01 GN=SYNGFB01_01795 PE=4 SV=1	25.3	25340.3	25355.8	25209.2	25224.6		5.3	16	101.4 (M:101.4)	2	8.8	2.48
A0A164C1U3	Uncharacterized protein OS=Synechococcus sp. MIT S9508 GN=MITS9508_01229 PE=4 SV=1	25.7	25680	25696.2	25548.9	25565		4.9	2	41.0 (M:41.0)	1	2.6	3.83
B4WPZ9	Response regulator receiver domain protein OS=Synechococcus sp. (strain ATCC 29403 / PCC 7335) GN=S7335_3139 PE=4 SV=1	25.9	25904.3	25920.5	25773.3	25789.3		4.8	3	95.6 (M:95.6)	2	7.3	1.82
A0A1J0PDI6	Pyrroline-5-carboxylate reductase OS=Synechococcus sp. SynAce01 GN=proC PE=3 SV=1	26	25989	26005.2	25857.9	25874		6.7	3	75.0 (M:75.0)	1	5.1	4.56
A5GPD0	Ribonuclease H OS=Synechococcus sp. (strain WH7803) GN=rnhA PE=3 SV=1	26.3	26276.5	26292.7	26145.4	26161.5		5.6	4	41.8 (M:41.8)	1	2.5	0.22
A3Z3W6	Protein GrpE OS=Synechococcus sp. RS9917 GN=grpE PE=3 SV=1	26.7	26743	26759.3	26612	26628.1		4.6	22	149.8 (M:149.8)	3	10.7	5.64
A3YWU9	Putative rod shape-determining protein OS=Synechococcus sp. WH 5701 GN=WH5701_03419 PE=4 SV=1	27.2	27156.8	27173.4	27025.8	27042.2		10.9	1	59.2 (M:59.2)	1	3.1	7.59
A0A076GZQ5	PhoB family transcriptional regulator OS=Synechococcus sp. KORDI-100 GN=KR100_04550 PE=4 SV=1	27.2	27191.1	27208.1	27060.1	27076.9		5.1	3	42.1 (M:42.1)	1	2.9	2.03
A0A1B1TP09	Uncharacterized protein OS=Synechococcus sp. PCC 7003 GN=AWQ21_06685 PE=4 SV=1	27.4	27421.8	27439.7	27290.7	27308.5		10.2	3	39.0 (M:39.0)	1	2.9	0.63
Q2JXN8	Phycocyanin alpha subunit phycocyanobilin lyase, CpcE subunit OS=Synechococcus sp. (strain JA-3-3Ab) GN=cpcE-1 PE=4 SV=1	27.5	27519.7	27536.6	27388.7	27405.4		5.5	2	54.4 (M:54.4)	1	2.8	0.12
A4CV39	3',5'-cyclic adenosine monophosphate phosphodiesterase CpdA OS=Synechococcus sp. (strain WH7805) GN=cpdA PE=3 SV=1	27.7	27720	27737.9	27589	27606.7		6.2	1	39.6 (M:39.6)	1	4.3	2.7
A3Z0J7	Chloroplast membrane-associated 30 kD protein-like OS=Synechococcus sp. WH 5701 GN=WH5701_07651 PE=4 SV=1	27.9	27929.4	27946.4	27798.4	27815.2		4.9	18	465.8 (M:465.8)	8	32.2	2.79
A3Z5L3	Precorrin-6X reductase OS=Synechococcus sp. RS9917 GN=RS9917_09756 PE=4 SV=1	28.2	28178.3	28196	28047.3	28064.8		11.3	1	55.0 (M:55.0)	1	3	0.5
A3Z2F3	Possible DnaB-like helicase OS=Synechococcus sp. WH 5701 GN=WH5701_00500 PE=4 SV=1	28.6	28560.3	28578.1	28429.3	28446.9		9.6	2	83.7 (M:83.7)	2	4.3	3.16
A3Z9K9	Phycobilisome rod-core linker polypeptide cpcG (L-RC 28.5) OS=Synechococcus sp. RS9917 GN=RS9917_07710 PE=3 SV=1	28.8	28762.4	28780.5	28631.3	28649.3		9.2	3	108.5 (M:108.5)	2	13.8	3.64
A3Z3C5	Uncharacterized protein OS=Synechococcus sp. RS9917 GN=RS9917_06650 PE=4 SV=1	29.1	29120.7	29138.7	28989.7	29007.5		6	1	53.1 (M:53.1)	1	4.3	4.71
A3Z1P7	Putative phytochelatin synthase-like protein OS=Synechococcus sp. WH 5701 GN=WH5701_10440 PE=4 SV=1	29.1	29134.5	29152.7	29003.5	29021.5		10.1	1	53.4 (M:53.4)	1	3	0.26
Q2JM80	Uncharacterized protein OS=Synechococcus sp. (strain JA-2-3B'a(2-13)) GN=CYB_1189 PE=4 SV=1	30.2						5	3	62.2 (M:62.2)	1	2.1	0.6
A0A163WX69	Undecaprenyl-diphosphatase OS=Synechococcus sp. MIT S9504 GN=uppP PE=3 SV=1	30.2						9.6	2	36.9 (M:36.9)	1	2.5	9.9
A0A0H3K3A8	Exodeoxyribonuclease III OS=Synechococcus sp. (strain ATCC 27144 / PCC 6301 / SAUG 1402/1) GN=xthA PE=4 SV=1	30.2						5.4	1	35.6 (M:35.6)	1	4.5	7.9
Q05T14	ABC transporter for sugars, membrane component OS=Synechococcus sp. RS9916 GN=RS9916_29809 PE=3 SV=1	31.5						9.1	1	35.7 (M:35.7)	1	3.1	2.66
K9STN5	Homoserine kinase OS=Synechococcus sp. PCC 7502 GN=thrB PE=3 SV=1	31.6						6.2	1	35.4 (M:35.4)	1	3	9.92
A0A0J6B7Y0	Phycobilisome linker polypeptide OS=Synechococcus sp. GFB01 GN=SYNGFB01_02475 PE=3 SV=1	31.9						9.5	1	102.2 (M:102.2)	2	7.1	3.93
A0A0G2J4N4	Uncharacterized protein OS=Candidatus Synechococcus spongiarum SP3 GN=TE42_06460 PE=4 SV=1	31.9						5.1	1	77.8 (M:77.8)	2	6.4	7.3
Q2JX39	Uncharacterized protein OS=Synechococcus sp. (strain JA-3-3Ab) GN=CYA_0438 PE=4 SV=1	31.9						9.2	1	38.7 (M:38.7)	1	2.8	7.02
A0A0J6E8E0	Cytochrome f OS=Synechococcus sp. GFB01 GN=petA PE=3 SV=1	32.8						4.9	1	44.7 (M:44.7)	1	4.4	6.73
A0A1J0PE46	Uncharacterized protein OS=Synechococcus sp. SynAce01 GN=BM449_07630 PE=4 SV=1	33						5.6	1	36.5 (M:36.5)	1	2.9	2.31
Q0IAC7	DnaJ2 protein OS=Synechococcus sp. (strain CC9311) GN=sync_1388 PE=4 SV=1	33.4						4.7	3	40.4 (M:40.4)	1	3	6.29
W0GV63	Uncharacterized protein OS=Synechococcus sp. WH 8109 GN=Syncc8109_0549 PE=4 SV=1	33.5						9.9	1	48.3 (M:48.3)	1	3.2	5.22
A0A165AFU5	ATP synthase gamma chain OS=Candidatus Synechococcus spongiarum GN=atpG PE=3 SV=1	34.6						9.5	10	78.2 (M:78.2)	1	4.1	4.62
W0GR19	Uncharacterized protein OS=Synechococcus sp. WH 8109 GN=Syncc8109_0137 PE=4 SV=1	34.8						6.3	1	40.2 (M:40.2)	1	4.7	5.49
Q2JIG8	Acetyl-coenzyme A carboxylase carboxyl transferase subunit beta OS=Synechococcus sp. (strain JA-2-3B'a(2-13)) GN=accD PE=3 SV=1	34.8						6.4	1	36.6 (M:36.6)	1	2.2	0.41
Q2JQF6	Glutathione synthetase OS=Synechococcus sp. (strain JA-3-3Ab) GN=gshB PE=3 SV=1	34.9						5.7	1	36.5 (M:36.5)	1	2.5	8.56
A0A1J0PAS5	Phosphate-binding protein OS=Synechococcus sp. SynAce01 GN=BM449_08245 PE=3 SV=1	35.7						5.2	1	35.5 (M:35.5)	1	5.2	3.08
A0A1J0PE80	Amino acid ABC transporter substrate-binding protein OS=Synechococcus sp. SynAce01 GN=BM449_12135 PE=4 SV=1	35.8						5	2	57.8 (M:57.8)	1	3	3.56
A0A076H539	Uncharacterized protein OS=Synechococcus sp. KORDI-100 GN=KR100_13920 PE=4 SV=1	36.2						4.7	1	37.8 (M:37.8)	1	3.9	0.34
A5GRY8	Predicted Fe-S oxidoreductase OS=Synechococcus sp. (strain RCC307) GN=SynRCC307_0744 PE=4 SV=1	36.5						5.1	1	38.9 (M:38.9)	1	2.7	0.29
Q3ANL8	4-hydroxythreonine-4-phosphate dehydrogenase OS=Synechococcus sp. (strain CC9605) GN=pdxA PE=3 SV=1	36.6						6.1	2	54.3 (M:54.3)	1	2.4	5.52
K9SQG0	Glycine oxidase OS=Synechococcus sp. PCC 7502 GN=Syn7502_00031 PE=4 SV=1	36.7						6.7	1	40.5 (M:40.5)	1	2.1	0.9
K9RVB1	Succinate dehydrogenase subunit B OS=Synechococcus sp. (strain ATCC 27167 / PCC 6312) GN=Syn6312_2273 PE=4 SV=1	37.1						8.7	1	36.8 (M:36.8)	1	3	2.03
A0A1S8WEQ3	Iron ABC transporter substrate-binding protein OS=Synechococcus sp. Tous GN=BTM30_02070 PE=4 SV=1	37.2						9.6	1	123.2 (M:123.2)	2	5.5	6.99
A3Z5U9	Putative iron ABC transporter, substrate binding protein OS=Synechococcus sp. RS9917 GN=RS9917_09316 PE=4 SV=1	37.3						9.1	5	102.8 (M:102.8)	1	2.3	6.12
A0A164A335	Putative periplasmic iron-binding protein OS=Synechococcus sp. MIT S9508 GN=MITS9508_02532 PE=3 SV=1	37.6						5.9	1	35.7 (M:35.7)	1	2.3	1.44
Q2JPL5	Uncharacterized protein OS=Synechococcus sp. (strain JA-2-3B'a(2-13)) GN=CYB_0269 PE=4 SV=1	37.9						9.3	1	40.4 (M:40.4)	1	2.7	1.21
A0A1J0PE90	Iron ABC transporter substrate-binding protein OS=Synechococcus sp. SynAce01 GN=BM449_13365 PE=4 SV=1	38.4						5.4	3	163.6 (M:163.6)	3	5.9	4.92
A0A1S8WBT5	Serine protease OS=Synechococcus sp. Tous GN=BTM30_07465 PE=4 SV=1	38.4						9.4	3	152.3 (M:152.3)	3	12	3.95
A0A1J0PDW9	Serine protease OS=Synechococcus sp. SynAce01 GN=BM449_09250 PE=4 SV=1	38.4						10.2	1	72.3 (M:72.3)	1	3.2	3.1
B4WIQ5	Zinc metalloprotease OS=Synechococcus sp. (strain ATCC 29403 / PCC 7335) GN=S7335_1790 PE=3 SV=1	39.2						5	1	55.4 (M:55.4)	1	1.9	1.42
A0A164CJI3	Uncharacterized protein OS=Synechococcus sp. MIT S9508 GN=MITS9508_00918 PE=4 SV=1	39.9						8.5	2	35.9 (M:35.9)	1	2.1	0.44
A0A164C165	DnaJ domain protein OS=Synechococcus sp. MIT S9508 GN=MITS9508_01205 PE=4 SV=1	40.4						5.3	2	45.8 (M:45.8)	1	2.2	1.18
Q31RP0	ABC-type permease for basic amino acids and glutamine OS=Synechococcus elongatus (strain PCC 7942) GN=Synpcc7942_0247 PE=3 SV=1	42						10.4	2	40.1 (M:40.1)	1	2.4	7.98
A0A0G8B089	Aminotransferase OS=Candidatus Synechococcus spongiarum 15L GN=TQ37_00235 PE=3 SV=1	42.1						8.8	1	36.4 (M:36.4)	1	1.8	1.39
A3Z7V8	Ferredoxin--NADP reductase (FNR) OS=Synechococcus sp. RS9917 GN=RS9917_01102 PE=4 SV=1	42.3						6.6	9	70.3 (M:70.3)	1	4.4	1.32
G4FMH5	Histidine kinase OS=Synechococcus sp. WH 8016 GN=Syn8016DRAFT_1565 PE=4 SV=1	42.3						5.5	1	35.3 (M:35.3)	1	1.9	5
A0A0G2J4T4	Hydrolase OS=Candidatus Synechococcus spongiarum SP3 GN=TE42_05775 PE=4 SV=1	42.5						5.9	1	46.0 (M:46.0)	1	2	3.93
A0A076H7S1	Uncharacterized protein OS=Synechococcus sp. KORDI-49 GN=KR49_02820 PE=4 SV=1	42.6						5.8	3	82.6 (M:82.6)	1	1.9	0.58
Q7U3U2	Dihydroorotate dehydrogenase (quinone) OS=Synechococcus sp. (strain WH8102) GN=pyrD PE=3 SV=1	42.6						5.9	2	35.4 (M:35.4)	1	2.5	0.21
W0H0B9	Putative chloride channel OS=Synechococcus sp. WH 8109 GN=Syncc8109_1942 PE=4 SV=1	42.9						8.5	1	38.1 (M:38.1)	1	2	2.62
B4WGR8	Ser/Thr protein phosphatase family protein OS=Synechococcus sp. (strain ATCC 29403 / PCC 7335) GN=S7335_3277 PE=4 SV=1	43.4						5.2	1	64.4 (M:64.4)	1	1.5	5.77
Q54763	Aluminum resistance protein-like OS=Synechococcus elongatus (strain PCC 7942) GN=Synpcc7942_2562 PE=4 SV=2	43.5						5	6	81.8 (M:81.8)	2	5.4	6.36
K9SV35	RND family efflux transporter, MFP subunit OS=Synechococcus sp. PCC 7502 GN=Syn7502_01584 PE=3 SV=1	45.1						9.4	1	39.0 (M:39.0)	1	1.9	6.72
Q2JS04	LL-diaminopimelate aminotransferase OS=Synechococcus sp. (strain JA-3-3Ab) GN=dapL PE=3 SV=1	45.4						5.7	1	38.3 (M:38.3)	1	1.9	0.67
Q2JJE1	Endolytic murein transglycosylase OS=Synechococcus sp. (strain JA-2-3B'a(2-13)) GN=mltG PE=3 SV=1	46.4						9.6	1	76.1 (M:76.1)	2	5.3	4.4
A0A076H6F4	Uncharacterized protein OS=Synechococcus sp. KORDI-100 GN=KR100_15520 PE=4 SV=1	46.5						5.2	1	49.0 (M:49.0)	1	2.7	1.13
A0A0H3KCK3	Uncharacterized protein OS=Synechococcus sp. (strain ATCC 27144 / PCC 6301 / SAUG 1402/1) GN=syc2330_c PE=4 SV=1	47.1						9.3	2	36.1 (M:36.1)	1	3.4	8.9
Q05X79	Putative precorrin-6y methylase OS=Synechococcus sp. RS9916 GN=RS9916_32577 PE=4 SV=1	47.2						6.1	1	40.4 (M:40.4)	1	2	2.98
A3YXE6	Substrate-binding protein OS=Synechococcus sp. WH 5701 GN=WH5701_01925 PE=4 SV=1	47.8						8.3	2	46.0 (M:46.0)	1	1.8	0.06
A0A0H4B5V2	FAD-binding protein OS=Synechococcus sp. (strain WH8020) GN=WB44_00835 PE=4 SV=1	47.8						6.1	1	40.4 (M:40.4)	1	3.6	5.68
A0A0H3JZL5	ABC-type nitrate/nitrite transport system substrate-binding protein OS=Synechococcus sp. (strain ATCC 27144 / PCC 6301 / SAUG 1402/1) GN=nrtA PE=4 SV=1	48.4						6.6	1	47.8 (M:47.8)	1	2.9	0.93
K9SW54	Pyruvate/2-oxoglutarate dehydrogenase complex, dihydrolipoamide dehydrogenase component OS=Synechococcus sp. PCC 7502 GN=Syn7502_02452 PE=4 SV=1	49.1						6.8	1	36.3 (M:36.3)	1	1.6	9.15
A0A0H3K354	Uncharacterized protein OS=Synechococcus sp. (strain ATCC 27144 / PCC 6301 / SAUG 1402/1) GN=syc0384_c PE=4 SV=1	49.8						9.2	1	66.0 (M:66.0)	1	2	8.06
A0A0G8B0B5	16S rRNA (cytosine(967)-C(5))-methyltransferase OS=Candidatus Synechococcus spongiarum 142 GN=TH68_03640 PE=3 SV=1	50.4						9.6	1	44.5 (M:44.5)	1	1.7	9.54
A3YUG0	Isochorismate synthase OS=Synechococcus sp. WH 5701 GN=WH5701_05375 PE=4 SV=1	50.6						8.8	1	36.5 (M:36.5)	1	5.8	2.07
Q2JIV9	ATP synthase subunit beta OS=Synechococcus sp. (strain JA-2-3B'a(2-13)) GN=atpD PE=3 SV=1	51.4						5	11	42.4 (M:42.4)	1	2.5	1.69
A0A0J6BJ26	Porin OS=Synechococcus sp. GFB01 GN=SYNGFB01_09320 PE=3 SV=1	52.6						4.3	2	168.4 (M:168.4)	3	3.7	2.26
G4FP67	Apolipoprotein N-acyltransferase OS=Synechococcus sp. WH 8016 GN=lnt PE=3 SV=1	53.8						10.2	2	53.4 (M:53.4)	1	1.6	9.21
K9RU77	Exopolysaccharide biosynthesis polyprenyl glycosylphosphotransferase OS=Synechococcus sp. (strain ATCC 27167 / PCC 6312) GN=Syn6312_1872 PE=4 SV=1	55.1						9.5	4	62.1 (M:62.1)	1	1.4	1.87
Q2JPR0	Peptidase, M50B family OS=Synechococcus sp. (strain JA-2-3B'a(2-13)) GN=CYB_0218 PE=4 SV=1	55.9						6	1	36.0 (M:36.0)	1	3.9	3.8
Q05TV4	Possible porin OS=Synechococcus sp. RS9916 GN=RS9916_28359 PE=3 SV=1	56.4						4.4	80	411.8 (M:411.8)	8	9.1	0.69
Q05WP1	60 kDa chaperonin OS=Synechococcus sp. RS9916 GN=groL PE=3 SV=1	57.9						4.9	3	54.5 (M:54.5)	1	2.2	5.37
A0A0J6BM66	Terminase OS=Synechococcus sp. GFB01 GN=SYNGFB01_01240 PE=4 SV=1	58.9						8.8	2	43.1 (M:43.1)	1	1.3	5.93
A3YTL9	CTP synthase OS=Synechococcus sp. WH 5701 GN=pyrG PE=3 SV=1	59.5						5.6	1	52.2 (M:52.2)	1	1.3	0.14
A0A0J6E9K2	Kinase OS=Synechococcus sp. GFB01 GN=SYNGFB01_07020 PE=4 SV=1	62.6						10.1	4	58.5 (M:58.5)	1	1.4	2.21
K9SR67	Putative unusual protein kinase OS=Synechococcus sp. PCC 7502 GN=Syn7502_00289 PE=4 SV=1	65.2						6	1	62.7 (M:62.7)	1	1.4	4.15
Q2JUQ0	TPR repeat protein OS=Synechococcus sp. (strain JA-3-3Ab) GN=CYA_1393 PE=4 SV=1	67						6.7	2	65.4 (M:65.4)	2	1.7	4.55
Q2JPU6	Sulfite reductase, ferredoxin dependent OS=Synechococcus sp. (strain JA-2-3B'a(2-13)) GN=sir PE=3 SV=1	67.1						9.1	1	64.5 (M:64.5)	2	4.9	1.25
A3YU70	Guanylyl cyclase OS=Synechococcus sp. WH 5701 GN=WH5701_04920 PE=4 SV=1	68.9						7.2	1	40.6 (M:40.6)	1	1.7	9.91
A0A0H5PUG1	Adenylate and Guanylate cyclase catalytic domainprotein OS=Synechococcus sp. (strain WH8103) GN=SynWH8103_02712 PE=4 SV=1	68.9						5.3	1	37.1 (M:37.1)	1	1.1	0.01
Q2JXJ8	Alpha-1,4-glucan:maltose-1-phosphate maltosyltransferase OS=Synechococcus sp. (strain JA-3-3Ab) GN=glgE PE=3 SV=1	74.5						5.4	1	35.1 (M:35.1)	1	1.4	4.3
Q2JHC6	DNA helicase OS=Synechococcus sp. (strain JA-2-3B'a(2-13)) GN=CYB_2100 PE=3 SV=1	80.3						6	2	80.9 (M:80.9)	1	0.8	0
A0A0G2HMW6	Photosystem I P700 chlorophyll a apoprotein A2 OS=Candidatus Synechococcus spongiarum SP3 GN=psaB PE=3 SV=1	81.9						6.4	23	57.6 (M:57.6)	1	2	1.16
A0A164BV54	Lactococcin-G-processing and transport ATP-binding protein LagD OS=Synechococcus sp. MIT S9508 GN=lagD PE=4 SV=1	82.4						5.7	1	43.5 (M:43.5)	1	1.4	0.19
B4WIW1	Photosystem I P700 chlorophyll a apoprotein A1 OS=Synechococcus sp. (strain ATCC 29403 / PCC 7335) GN=psaA PE=3 SV=1	83.4						7.3	28	121.5 (M:121.5)	2	2.1	0.78
A0A0H3K420	Uncharacterized protein OS=Synechococcus sp. (strain ATCC 27144 / PCC 6301 / SAUG 1402/1) GN=syc0686_c PE=4 SV=1	88.8						4.6	2	56.3 (M:56.3)	1	1	4.84
A0A0H3K311	Uncharacterized protein OS=Synechococcus sp. (strain ATCC 27144 / PCC 6301 / SAUG 1402/1) GN=syc1452_c PE=4 SV=1	89.7						5.1	2	75.7 (M:75.7)	1	1.1	1.7
A0A0H5PR33	Peptidase U32 family protein OS=Synechococcus sp. (strain WH8103) GN=SynWH8103_01242 PE=4 SV=1	92.5						6.4	2	88.2 (M:88.2)	2	2	3.95
A0A1B1TUB7	Uncharacterized protein OS=Synechococcus sp. PCC 7003 GN=AWQ21_15390 PE=4 SV=1	94.1						5	4	73.9 (M:73.9)	1	0.7	0.52
A5GRY6	DNA gyrase subunit A OS=Synechococcus sp. (strain RCC307) GN=gyrA PE=3 SV=1	94.6						5.2	5	54.1 (M:54.1)	1	0.7	7.14
A0A1J0PDM1	Valine--tRNA ligase OS=Synechococcus sp. SynAce01 GN=valS PE=3 SV=1	101.6						5.5	2	44.6 (M:44.6)	1	1	1.17
A0A1B1TYK8	Glycine dehydrogenase (decarboxylating) OS=Synechococcus sp. PCC 7117 GN=gcvP PE=3 SV=1	105.5						6	3	42.8 (M:42.8)	1	1.1	7.34
A0A171DER4	FIG045374: Type II restriction enzyme, methylase subunit YeeA OS=Candidatus Synechococcus spongiarum GN=FLM9_182 PE=4 SV=1	105.6						6	1	40.9 (M:40.9)	1	0.6	2.98
A0A162CSM9	Phycobiliprotein ApcE OS=Synechococcus sp. MIT S9508 GN=apcE PE=3 SV=1	106.3						9.8	3	59.0 (M:59.0)	1	0.9	2.13
K9RT19	Type I site-specific deoxyribonuclease, HsdR family OS=Synechococcus sp. (strain ATCC 27167 / PCC 6312) GN=Syn6312_1053 PE=4 SV=1	113.1						5.4	1	51.3 (M:51.3)	1	1	2.53
A0A0G2IWW6	Restriction endonuclease subunit R OS=Candidatus Synechococcus spongiarum SP3 GN=TE42_01840 PE=4 SV=1	121.9						6.2	1	69.8 (M:69.8)	1	0.7	0.66
A0A0J6BEH3	Glutamate synthase (Fragment) OS=Synechococcus sp. GFB01 GN=SYNGFB01_07185 PE=4 SV=1	126.9						5.8	1	36.5 (M:36.5)	1	0.8	9.87
Q7U8Y1	Possible glycosyltransferase OS=Synechococcus sp. (strain WH8102) GN=SYNW0478 PE=4 SV=1	136.3						6.3	1	93.1 (M:93.1)	1	0.6	4.48
B4WLR8	GAF domain protein OS=Synechococcus sp. (strain ATCC 29403 / PCC 7335) GN=S7335_3885 PE=4 SV=1	137.8						5	4	58.0 (M:58.0)	1	0.5	6.36
A0A076H186	Uncharacterized protein OS=Synechococcus sp. KORDI-100 GN=KR100_08810 PE=4 SV=1	395.2						4.4	1	43.2 (M:43.2)	1	0.3	4.87

## Sheet: S4_LC_MALDI
Accession	S4_LC_MALDI, Protein Name	MW [kDa]	Monoisotopic Mass	Average Mass	Monoisotopic Mass (- Met)	Average Mass (-Met)	Corresponding Peak (m/z)	pI	Alt. Proteins	Scores	Peptides	SC [%]	RMS90 [ppm]
A5GU84	Photosystem II protein Y OS=Synechococcus sp. (strain RCC307) GN=psbY PE=3 SV=1	4.3	4273.45	4276.23	4142.41	4145.03		12	4	56.6 (M:56.6)	1	27.5	3.03
A5GQF2	Photosystem II reaction center protein L OS=Synechococcus sp. (strain RCC307) GN=psbL PE=3 SV=1	4.5	4473.32	4476.18	4342.28	4344.98		5.8	11	102.2 (M:102.2)	1	33.3	10.86
Q0IDJ8	Cytochrome b559 subunit beta OS=Synechococcus sp. (strain CC9311) GN=psbF PE=3 SV=1	5.1	5089.73	5093.06	4958.69	4961.86		12	16	92.0 (M:92.0)	2	40	3.09
A3YVR0	Uncharacterized protein OS=Synechococcus sp. WH 5701 GN=WH5701_15436 PE=4 SV=1	5.9	5890.25	5894.07	5759.21	5762.87	5765	11.7	1	53.9 (M:53.9)	1	17.6	3.32
K9SVD1	Sec-independent protein translocase protein TatA OS=Synechococcus sp. PCC 7502 GN=tatA PE=3 SV=1	6.4	6404.44	6408.5	6273.4	6277.3	6278	8.1	1	40.9 (M:40.9)	1	11.7	15.57
A0A1J0PBA7	30S ribosomal protein S21 OS=Synechococcus sp. SynAce01 GN=rpsU PE=3 SV=1	6.7	6743.73	6747.82	6612.69	6616.62		11.6	4	270.3 (M:270.3)	3	46.4	8.71
A0A0J6E907	Photosystem II reaction center protein H OS=Synechococcus sp. GFB01 GN=psbH PE=3 SV=1	7.2	7202.94	7207.68	7071.9	7076.48		9.5	16	58.8 (M:58.8)	1	21.9	8.58
A3YXH7	Photosystem II reaction center protein H OS=Synechococcus sp. WH 5701 GN=psbH PE=3 SV=1	7.4	7361.96	7366.85	7230.92	7235.65	7233	10.3	1	96.4 (M:96.4)	1	21.2	6.68
A0A0J6BFA9	Uncharacterized protein OS=Synechococcus sp. GFB01 GN=SYNGFB01_05730 PE=4 SV=1	7.4	7421.75	7426.54	7290.71	7295.34	7298	5.6	17	127.8 (M:127.8)	2	36.9	5.38
A0A1S8WBY8	Phycobilisome 7.8 kDa linker polypeptide, allophycocyanin-associated, core OS=Synechococcus sp. Tous GN=BTM30_07050 PE=3 SV=1	7.8	7797.14	7802.14	7666.1	7670.94	7663	10.1	10	135.9 (M:135.9)	3	30.3	16.44
A0A0J6EAA5	Uncharacterized protein OS=Synechococcus sp. GFB01 GN=SYNGFB01_05610 PE=4 SV=1	8.1	8090.19	8095.45	7959.15	7964.25	7963	5.7	22	47.5 (M:47.5)	1	13.9	6.71
A0A0J6EBU5	30S ribosomal protein S18 OS=Synechococcus sp. GFB01 GN=rpsR PE=3 SV=1	8.3	8273.7	8278.84	8142.66	8147.64		10.5	9	199.2 (M:199.2)	3	45.2	5.26
A0A1J0P9Y8	Uncharacterized protein OS=Synechococcus sp. SynAce01 GN=BM449_07020 PE=4 SV=1	8.4	8359.36	8364.47	8228.32	8233.27		4.7	1	61.0 (M:61.0)	1	24.3	6.18
Q0IDV2	Photosystem I iron-sulfur center OS=Synechococcus sp. (strain CC9311) GN=psaC PE=3 SV=1	8.8	8838.05	8844.27	8707.01	8713.07		5.1	16	187.7 (M:187.7)	3	43.2	8.41
A0A0J6BK46	50S ribosomal protein L28 OS=Synechococcus sp. GFB01 GN=rpmB PE=3 SV=1	8.9	8881.93	8887.51	8750.89	8756.31		11.6	3	139.0 (M:139.0)	2	12.8	6.71
A4CTZ8	Uncharacterized protein OS=Synechococcus sp. (strain WH7805) GN=WH7805_01722 PE=4 SV=1	9	8998.47	9004.29	8867.43	8873.09		5	1	37.6 (M:37.6)	1	12.7	8.79
A0A0J6BDY5	Sec-independent protein translocase protein TatA OS=Synechococcus sp. GFB01 GN=tatA PE=3 SV=1	9.1	9054.71	9060.3	8923.67	8929.1		5	1	45.5 (M:45.5)	1	15.9	4.61
A0A1B1TM15	30S ribosomal protein S16 OS=Synechococcus sp. PCC 7003 GN=rpsP PE=3 SV=1	9.2	9223.11	9228.74	9092.07	9097.54	9092	10.5	6	192.9 (M:192.9)	2	18.8	5.49
A0A0J6B876	Phosphoribosylformylglycinamidine synthase subunit PurS OS=Synechococcus sp. GFB01 GN=purS PE=3 SV=1	9.6	9578.13	9583.95	9447.09	9452.75		5.3	1	100.4 (M:100.4)	1	20	5.15
A0A0H4BJ47	DNA-binding protein OS=Synechococcus sp. (strain WH8020) GN=WB44_07935 PE=3 SV=1	9.8	9835.38	9841.47	9704.34	9710.27	9711	9.8	12	508.1 (M:508.1)	6	45.1	5.82
A0A076H3W3	Uncharacterized protein OS=Synechococcus sp. KORDI-100 GN=KR100_01765 PE=4 SV=1	9.9	9881.08	9887.35	9750.04	9756.15		10.1	4	80.2 (M:80.2)	1	14.9	11.4
A5GVW4	30S ribosomal protein S19 OS=Synechococcus sp. (strain RCC307) GN=rpsS PE=3 SV=1	10	9965.46	9971.86	9834.42	9840.66		10.6	1	90.3 (M:90.3)	2	25.3	11.39
A3YUL5	30S ribosomal protein S19 OS=Synechococcus sp. WH 5701 GN=rpsS PE=3 SV=1	10.1	10053.4	10059.8	9922.35	9928.59		10.6	15	181.9 (M:181.9)	3	20.9	5.98
A0A0H4BG23	Uncharacterized protein OS=Synechococcus sp. (strain WH8020) GN=WB44_12665 PE=4 SV=1	10.1	10137.3	10143.7	10006.2	10012.5		4.6	1	100.1 (M:100.1)	1	16.7	3.62
A0A0J6BJI0	Nitrogen fixation protein NifU OS=Synechococcus sp. GFB01 GN=SYNGFB01_08045 PE=4 SV=1	10.4	10330.2	10336.8	10199.2	10205.6		4.4	1	53.9 (M:53.9)	1	9.2	16.8
A0A076H602	Carbon dioxide-concentrating protein CcmK OS=Synechococcus sp. KORDI-100 GN=KR100_05490 PE=4 SV=1	10.6	10577.5	10584.2	10446.4	10453		5.3	6	307.1 (M:307.1)	4	51.5	7.34
A0A0G2HL85	Aspartyl/glutamyl-tRNA(Asn/Gln) amidotransferase subunit C OS=Candidatus Synechococcus spongiarum SP3 GN=gatC PE=3 SV=1	10.7	10732.7	10739.2	10601.7	10608		5.2	1	41.8 (M:41.8)	1	7.2	4.32
A0A0H5PPN2	30S ribosomal protein S20 OS=Synechococcus sp. (strain WH8103) GN=rpsT PE=3 SV=1	10.8	10811.7	10818.5	10680.7	10687.3		10.6	7	38.8 (M:38.8)	1	7.1	1.88
A0A0J6BCY3	50S ribosomal protein L17 OS=Synechococcus sp. GFB01 GN=SYNGFB01_11485 PE=3 SV=1	11	11013	11019.8	10881.9	10888.6	10888	10.4	11	45.8 (M:45.8)	1	8.2	4.74
A3YWY1	Urease subunit beta OS=Synechococcus sp. WH 5701 GN=ureB PE=3 SV=1	11	11029.6	11036.5	10898.6	10905.3		5.7	18	66.4 (M:66.4)	1	9.8	10.59
G4FJ04	30S ribosomal protein S14 OS=Synechococcus sp. WH 8016 GN=rpsN PE=3 SV=1	11.1	11070.9	11078	10939.9	10946.8		11.4	16	50.1 (M:50.1)	1	11.6	1.46
A0A0G8ARR6	Urease subunit gamma OS=Candidatus Synechococcus spongiarum 15L GN=ureA PE=3 SV=1	11.2	11210.9	11218.1	11079.9	11086.9		5.9	4	55.0 (M:55.0)	1	9	5.01
A4CVQ5	Thioredoxin OS=Synechococcus sp. (strain WH7805) GN=WH7805_04771 PE=3 SV=1	11.5	11511.9	11519.4	11380.9	11388.2		5	5	51.9 (M:51.9)	1	15	4.85
A3YWI5	Nucleoid-associated protein WH5701_02829 OS=Synechococcus sp. WH 5701 GN=WH5701_02829 PE=3 SV=1	11.8	11788.9	11796.2	11657.8	11665		4.4	15	280.6 (M:280.6)	2	14.4	10.39
K9RRB2	Uncharacterized protein OS=Synechococcus sp. (strain ATCC 27167 / PCC 6312) GN=Syn6312_0868 PE=4 SV=1	12.1	12082.5	12090	11951.4	11958.8		9.9	1	35.8 (M:35.8)	1	7.3	17.1
A3YZ46	Carboxysome shell peptide OS=Synechococcus sp. WH 5701 GN=WH5701_11354 PE=4 SV=1	12.1	12117.2	12124.9	11986.1	11993.7		4.9	29	309.9 (M:309.9)	4	46.2	5.25
A0A076HCC5	Uncharacterized protein OS=Synechococcus sp. KORDI-49 GN=KR49_13695 PE=4 SV=1	12.3	12279.5	12286.9	12148.4	12155.7		5	2	72.8 (M:72.8)	1	10.1	5.77
B4WIF4	30S ribosomal protein S6 OS=Synechococcus sp. (strain ATCC 29403 / PCC 7335) GN=rpsF PE=3 SV=1	12.6	12556.1	12563.9	12425.1	12432.7		4.5	19	48.6 (M:48.6)	1	6.2	11.69
A3Z8N6	Uncharacterized protein OS=Synechococcus sp. RS9917 GN=RS9917_03593 PE=4 SV=1	12.7	12716.6	12724.6	12585.5	12593.4		4.7	1	40.3 (M:40.3)	1	7	10.64
A0A1J0PCK2	Uncharacterized protein OS=Synechococcus sp. SynAce01 GN=BM449_10020 PE=4 SV=1	12.7	12733.2	12741.6	12602.2	12610.4		5.1	2	57.4 (M:57.4)	1	13.1	7.71
A3YVC9	Uncharacterized protein OS=Synechococcus sp. WH 5701 GN=WH5701_14781 PE=4 SV=1	13	12981.8	12989.6	12850.7	12858.4		5.1	1	49.7 (M:49.7)	1	11.5	21.04
A0A164CC14	Uncharacterized protein OS=Synechococcus sp. MIT S9508 GN=MITS9508_01117 PE=4 SV=1	13.3	13254	13262.4	13123	13131.2		9.6	1	51.5 (M:51.5)	1	7	6.33
A4CQI0	Photosystem II 12 kDa extrinsic protein OS=Synechococcus sp. (strain WH7805) GN=psbU PE=3 SV=1	14	13951.1	13959.9	13820.1	13828.7		5.1	1	388.5 (M:388.5)	2	18.4	4.85
A0A0J6BDF1	Cytochrome c-553-like protein OS=Synechococcus sp. GFB01 GN=SYNGFB01_10260 PE=4 SV=1	14	13957.3	13966.3	13826.2	13835.1		9.5	1	45.5 (M:45.5)	1	7.5	2.93
A0A0J6EC78	Photosystem II 12 kDa extrinsic protein OS=Synechococcus sp. GFB01 GN=psbU PE=3 SV=1	14.1	14143.5	14152.3	14012.5	14021.1		9	1	55.8 (M:55.8)	1	14	5.39
A5GQP8	Photosystem II 12 kDa extrinsic protein OS=Synechococcus sp. (strain RCC307) GN=psbU PE=3 SV=1	14.5	14485.6	14494.6	14354.6	14363.4		5.5	1	158.7 (M:158.7)	3	18.9	5.65
A0A1J0PAH7	30S ribosomal protein S8 OS=Synechococcus sp. SynAce01 GN=rpsH PE=3 SV=1	14.8	14793	14802.2	14662	14671		10.3	2	47.2 (M:47.2)	1	10.5	6.9
A0A162CT48	Photosystem I reaction center subunit II OS=Synechococcus sp. MIT S9508 GN=psaD PE=4 SV=1	15.9	15927	15937.1	15796	15805.9		9	25	461.0 (M:461.0)	5	25.9	3.53
A0A0J6BLW8	RNA-binding protein OS=Synechococcus sp. GFB01 GN=SYNGFB01_01970 PE=4 SV=1	16	15979.7	15989.4	15848.6	15858.2		6.4	19	66.1 (M:66.1)	1	6.4	10.05
Q062E2	Uncharacterized protein OS=Synechococcus sp. BL107 GN=BL107_06754 PE=4 SV=1	16.3	16347.4	16357.9	16216.4	16226.7		7.7	15	56.0 (M:56.0)	1	8.1	8.05
Q3AGP0	Nucleoside diphosphate kinase OS=Synechococcus sp. (strain CC9605) GN=ndk PE=3 SV=1	16.4	16417.6	16427.7	16286.5	16296.5		5.9	18	90.1 (M:90.1)	2	19.2	4.84
A0A1J0P9Q8	Uncharacterized protein OS=Synechococcus sp. SynAce01 GN=BM449_06630 PE=4 SV=1	16.5	16502.3	16512.9	16371.3	16381.7		9	1	90.6 (M:90.6)	1	14.1	7.48
A0A1S8WDV6	50S ribosomal protein L13 OS=Synechococcus sp. Tous GN=rplM PE=3 SV=1	16.6	16615	16625.4	16484	16494.2		10.2	1	75.1 (M:75.1)	1	6.7	11.09
Q3ALX4	Photosystem I reaction center subunit III (PsaF) OS=Synechococcus sp. (strain CC9605) GN=Syncc9605_0634 PE=4 SV=1	17	17042.7	17053.7	16911.7	16922.5		8.8	3	68.8 (M:68.8)	1	8.2	6.21
A0A164BQX4	Allophycocyanin alpha subunit OS=Synechococcus sp. MIT S9508 GN=apcA PE=3 SV=1	17.3	17305.8	17316.8	17174.8	17185.6		4.8	25	325.3 (M:325.3)	4	31.1	11.14
A3Z924	Phycocyanin a subunit OS=Synechococcus sp. RS9917 GN=RS9917_02888 PE=3 SV=1	17.3	17338.5	17349.5	17207.5	17218.3		5.1	26	675.2 (M:675.2)	6	24.7	7.11
G4FPP0	30S ribosomal protein S7 OS=Synechococcus sp. WH 8016 GN=rpsG PE=3 SV=1	17.4	17417.1	17428.2	17286	17297		10.9	4	311.5 (M:311.5)	3	16.7	5.38
A0A0J6EB61	Phycocyanin OS=Synechococcus sp. GFB01 GN=SYNGFB01_03555 PE=3 SV=1	17.5	17450.8	17461.6	17319.8	17330.4		5.6	1	473.3 (M:473.3)	5	22.7	8.98
A0A1S8WBI8	30S ribosomal protein S7 OS=Synechococcus sp. Tous GN=rpsG PE=3 SV=1	17.5	17519.1	17530.2	17388	17399		10.9	14	407.3 (M:407.3)	6	38.5	8.57
A3YUR2	Phycocyanin, alpha subunit OS=Synechococcus sp. WH 5701 GN=WH5701_05895 PE=3 SV=1	17.6	17552.8	17563.6	17421.7	17432.4		5.3	3	519.1 (M:519.1)	5	24.5	7.3
Q064V6	Cytochrome c-550 OS=Synechococcus sp. BL107 GN=psbV PE=3 SV=1	17.7	17660.8	17672	17529.7	17540.8		4.6	4	125.2 (M:125.2)	1	11.7	2.45
A0A0J6BJL4	Ferritin OS=Synechococcus sp. GFB01 GN=SYNGFB01_07895 PE=3 SV=1	17.8	17797.1	17808.4	17666.1	17677.2		5.4	1	68.0 (M:68.0)	1	6.8	7.95
A0A0H5PQV6	Segregation and condensation protein B OS=Synechococcus sp. (strain WH8103) GN=scpB PE=3 SV=1	18.2	18196.7	18207.9	18065.7	18076.7		6.1	5	38.6 (M:38.6)	1	6.1	11.64
A0A0J6BLQ4	Phycocyanin OS=Synechococcus sp. GFB01 GN=SYNGFB01_02490 PE=3 SV=1	18.4	18279.1	18402	18148.1	18270.8		5.4	30	80.1 (M:80.1)	1	4.1	6.13
A0A1J0P8Q0	Uncharacterized protein OS=Synechococcus sp. SynAce01 GN=BM449_01310 PE=4 SV=1	18.4	18420.6	18432.2	18289.6	18301		5.5	1	44.2 (M:44.2)	1	5.9	5.13
A0A076H6T7	Uncharacterized protein OS=Synechococcus sp. KORDI-100 GN=KR100_07310 PE=4 SV=1	18.5	18479.7	18491.1	18348.7	18359.9		9.5	8	73.5 (M:73.5)	2	9.7	20.21
A0A0J6BLU2	Allophycocyanin OS=Synechococcus sp. GFB01 GN=SYNGFB01_02220 PE=3 SV=1	19	19015.9	19027.7	18884.9	18896.5		5.1	27	302.4 (M:302.4)	5	22.1	7.52
A3YZE9	Ribosome-recycling factor OS=Synechococcus sp. WH 5701 GN=frr PE=3 SV=1	20.2	20157.5	20170	20026.5	20038.8		5.8	1	105.0 (M:105.0)	1	8.9	0.44
A0A0J6EAN5	Ribosome-recycling factor OS=Synechococcus sp. GFB01 GN=frr PE=3 SV=1	20.2	20075.5	20199	19944.5	20067.8		5.7	2	88.3 (M:88.3)	1	5.6	10.97
A0A1S8WDQ9	Uncharacterized protein OS=Synechococcus sp. Tous GN=BTM30_03485 PE=4 SV=1	20.2	20202.3	20214.9	20071.3	20083.7		9.9	1	43.6 (M:43.6)	1	6	2.22
A0A076H5E0	Bifunctional protein PyrR OS=Synechococcus sp. KORDI-100 GN=pyrR PE=3 SV=1	21	20965.2	20978	20834.1	20846.8		5.5	1	73.2 (M:73.2)	1	3.8	7.8
A3YWG1	Uncharacterized protein OS=Synechococcus sp. WH 5701 GN=WH5701_02709 PE=4 SV=1	22.6	22596.2	22610.1	22465.1	22478.9		10	2	114.5 (M:114.5)	2	8.7	4.12
Q0I6S0	Hydrolase, metallo-beta-lactamase family protein OS=Synechococcus sp. (strain CC9311) GN=sync_2664 PE=4 SV=1	23.2	23221.1	23235.6	23090	23104.4		9.6	7	76.2 (M:76.2)	2	12.4	5.47
A0A0G2HLZ2	Peroxidase OS=Candidatus Synechococcus spongiarum SP3 GN=TE42_05470 PE=4 SV=1	23.3	23293.9	23308.4	23162.8	23177.2		5.1	11	100.9 (M:100.9)	2	8.5	2.83
B4WP45	Aminopyrimidine aminohydrolase OS=Synechococcus sp. (strain ATCC 29403 / PCC 7335) GN=S7335_4525 PE=3 SV=1	23.8	23750.6	23765.9	23619.5	23634.7		4.9	1	65.7 (M:65.7)	1	3.8	8.3
A0A1S8WDJ9	Protein GrpE OS=Synechococcus sp. Tous GN=grpE PE=3 SV=1	23.8	23794.6	23809.3	23663.6	23678.1		4.5	22	59.8 (M:59.8)	1	4.2	12.55
A0A0J6BGN2	Uncharacterized protein OS=Synechococcus sp. GFB01 GN=SYNGFB01_02560 PE=4 SV=1	23.8	23603.2	23840	23472.2	23708.8		9.4	1	51.6 (M:51.6)	1	3.7	6.62
Q3AXA2	ATPase OS=Synechococcus sp. (strain CC9902) GN=Syncc9902_1365 PE=4 SV=1	25.2	25187.8	25204	25056.8	25072.8		7.1	1	39.3 (M:39.3)	1	5.6	14.29
B1XRB7	Response regulator receiver, LuxR domain OS=Synechococcus sp. (strain ATCC 27264 / PCC 7002 / PR-6) GN=SYNPCC7002_G0062 PE=4 SV=1	25.2	25237.4	25253	25106.3	25121.8		4.9	1	38.7 (M:38.7)	1	4.8	7.66
A0A076H6K0	6-phosphogluconolactonase OS=Synechococcus sp. KORDI-49 GN=KR49_02715 PE=4 SV=1	26	26005.3	26021.4	25874.3	25890.2		5	14	81.5 (M:81.5)	2	9.4	7.46
Q05WL2	Uncharacterized protein OS=Synechococcus sp. RS9916 GN=RS9916_33662 PE=4 SV=1	27.5	27510.2	27527.2	27379.1	27396		4.9	9	184.2 (M:184.2)	2	10.2	2.66
A3YVY9	Phycobilisome rod-core linker polypeptide cpcG (L-RC 28.5) OS=Synechococcus sp. WH 5701 GN=WH5701_15881 PE=3 SV=1	28.6	28612.7	28630.4	28481.7	28499.2		9.5	2	63.2 (M:63.2)	1	5.1	3.1
A0A0J6BGS3	Uncharacterized protein OS=Synechococcus sp. GFB01 GN=SYNGFB01_01930 PE=4 SV=1	32.4						5.4	1	46.8 (M:46.8)	1	2.3	7.79
A3YZX8	Possible ABC transporter component OS=Synechococcus sp. WH 5701 GN=WH5701_13640 PE=4 SV=1	32.8						8	1	36.0 (M:36.0)	1	3.3	5.46
A0A1B1TWN5	Sulfate ABC transporter ATP-binding protein OS=Synechococcus sp. PCC 7117 GN=AWQ22_04400 PE=4 SV=1	33.2						5.9	1	42.6 (M:42.6)	1	3	4.62
K9RTH4	RNA polymerase sigma factor, cyanobacterial RpoD-like family OS=Synechococcus sp. (strain ATCC 27167 / PCC 6312) GN=Syn6312_1202 PE=3 SV=1	36.2						8.6	1	54.1 (M:54.1)	1	2.5	11.78
A3YZ11	Patatin OS=Synechococcus sp. WH 5701 GN=WH5701_11164 PE=4 SV=1	36.5						4.7	1	65.1 (M:65.1)	1	6	15.28
A0A1S8WEQ3	Iron ABC transporter substrate-binding protein OS=Synechococcus sp. Tous GN=BTM30_02070 PE=4 SV=1	37.2						9.6	1	101.0 (M:101.0)	1	3.5	3.29
Q0ICI7	2-oxo acid dehydrogenases acyltransferase (Catalytic domain) protein OS=Synechococcus sp. (strain CC9311) GN=sync_0617 PE=4 SV=1	38.3						7.8	16	70.4 (M:70.4)	1	2.1	12.37
A0A1J0PE90	Iron ABC transporter substrate-binding protein OS=Synechococcus sp. SynAce01 GN=BM449_13365 PE=4 SV=1	38.4						5.4	1	228.4 (M:228.4)	3	9.6	13.01
A5GUH7	ABC-type Fe3+ transport system, periplasmic component OS=Synechococcus sp. (strain RCC307) GN=futA PE=4 SV=1	38.5						9.9	1	75.6 (M:75.6)	1	2.8	2.45
A0A1J0PB94	DUF4912 domain-containing protein OS=Synechococcus sp. SynAce01 GN=BM449_09400 PE=4 SV=1	40.8						5.3	1	39.1 (M:39.1)	1	3.4	17.57
A3YUT8	Putative DNA processing protein (Smf family protein) OS=Synechococcus sp. WH 5701 GN=WH5701_06025 PE=4 SV=1	41.4						10.8	1	63.5 (M:63.5)	2	6.1	13.93
Q7U6W5	Uncharacterized protein OS=Synechococcus sp. (strain WH8102) GN=SYNW1221 PE=4 SV=1	43.1						10	2	45.5 (M:45.5)	1	2.9	17.08
Q7U5Q5	Possible oxygen independent coproporphyrinogen III oxidase OS=Synechococcus sp. (strain WH8102) GN=hemN PE=4 SV=1	44.9						6.1	2	46.7 (M:46.7)	1	3.2	15.27
A0A163ZW03	CAAX amino terminal protease self-immunity OS=Synechococcus sp. MIT S9504 GN=MITS9504_00968 PE=4 SV=1	47.6						6.5	1	40.5 (M:40.5)	1	1.8	6.97
A0A0G8AWF0	Uncharacterized protein OS=Candidatus Synechococcus spongiarum 142 GN=TH68_07140 PE=4 SV=1	48						7.8	1	35.5 (M:35.5)	1	3	7.96
A0A1B1TLJ1	Xaa-Pro aminopeptidase OS=Synechococcus sp. PCC 7003 GN=AWQ21_01840 PE=3 SV=1	49.3						5.3	1	35.9 (M:35.9)	1	2	4.77
A3Z1E9	Carotene isomerase OS=Synechococcus sp. WH 5701 GN=WH5701_10500 PE=4 SV=1	55						6.4	1	47.7 (M:47.7)	1	2.5	24.88
G4FMB9	Outer membrane efflux protein OS=Synechococcus sp. WH 8016 GN=Syn8016DRAFT_1509 PE=4 SV=1	56.1						7.7	1	35.6 (M:35.6)	1	2	0.73
Q05TV4	Possible porin OS=Synechococcus sp. RS9916 GN=RS9916_28359 PE=3 SV=1	56.4						4.4	4	50.3 (M:50.3)	1	1.9	5.47
A3Z1X2	Putative ATP-dependent DNA ligase OS=Synechococcus sp. WH 5701 GN=WH5701_09710 PE=4 SV=1	61.7						6.4	2	40.0 (M:40.0)	1	1.4	8.09
A0A0H5PTU7	TPR repeat family protein OS=Synechococcus sp. (strain WH8103) GN=SynWH8103_01810 PE=4 SV=1	62.2						9.1	1	43.9 (M:43.9)	1	1.2	6.46
A5GS71	NAD(P)H-quinone oxidoreductase chain 5 OS=Synechococcus sp. (strain RCC307) GN=ndhF PE=4 SV=1	66.8						8.5	1	41.0 (M:41.0)	1	2.1	16.38
A4CT98	Glycosyltransferase-like protein OS=Synechococcus sp. (strain WH7805) GN=WH7805_08141 PE=4 SV=1	82.4						8.8	1	39.0 (M:39.0)	1	1.1	13.45
Q2JW96	Peptidase, U32 family OS=Synechococcus sp. (strain JA-3-3Ab) GN=CYA_0765 PE=4 SV=1	93.5						7.9	1	37.9 (M:37.9)	1	1.2	18.67
Q3AKW7	Chaperone protein ClpB OS=Synechococcus sp. (strain CC9605) GN=clpB PE=3 SV=1	95.1						5.1	1	39.6 (M:39.6)	1	1.5	3.68
A0A076HAX3	Uncharacterized protein OS=Synechococcus sp. KORDI-49 GN=KR49_05380 PE=4 SV=1	109.1						7.1	1	75.3 (M:75.3)	1	1.2	6.75
A0A164BET6	Aerobic cobaltochelatase subunit CobN OS=Synechococcus sp. MIT S9508 GN=cobN_2 PE=4 SV=1	148.1						4.9	1	43.9 (M:43.9)	1	0.9	0.93
